# Supplementary material for: Rapid isolation and enrichment of extracellular vesicle preparations using anion exchange chromatography
Source: Sci Rep. 2018 Apr 10;8:5730. doi: 10.1038/s41598-018-24163-y (PMC5893571; doi:10.1038/s41598-018-24163-y)
Supplement: Supplementary file 3 — Supplementary Dataset 2 [file 41598_2018_24163_MOESM3_ESM.xlsx]

## Sheet: Initial data Peak 1
			Amount (fmol)
			Peak 1
Accession	Confidence score	Description	060717_ExoCleanup_Sample1_1a	060717_ExoCleanup_Sample1_1b	060717_ExoCleanup_Sample1_1c	060717_ExoCleanup_Sample2_1a	060717_ExoCleanup_Sample2_1b	060717_ExoCleanup_Sample2_1c	060717_ExoCleanup_Sample3_1a	060717_ExoCleanup_Sample3_1b	060717_ExoCleanup_Sample3_1c	Average Fmol
Q12846	15.0341	STX4_HUMAN Syntaxin-4 OS=Homo sapiens GN=STX4 PE=1 SV=2	0.0238475	0.0175626	0.0406961	0.0211614	0.0202453	0.15405	0.0255503	0.029329	0.0775429	0.0455539
Q01650	27.4215	LAT1_HUMAN Large neutral amino acids transporter small subunit 1 OS=Homo sapiens GN=SLC7A5 PE=1 SV=2	0	0.0342748	0.0073985	0.163694	0.197989	0.117055	0.384589	0.262969	0.034938	0.133656
P46783	22.356	RS10_HUMAN 40S ribosomal protein S10 OS=Homo sapiens GN=RPS10 PE=1 SV=1	0.588416	0.800627	0.078834	1.70873	1.47579	0.418546	4.00261	2.26179	2.54079	1.54179
P12277	18.3623	KCRB_HUMAN Creatine kinase B-type OS=Homo sapiens GN=CKB PE=1 SV=1	0.644671	0.565366	0	0.30202	0.150068	0	0.267858	0.066315	0	0.221811
Q15771	19.7668	RAB30_HUMAN Ras-related protein Rab-30 OS=Homo sapiens GN=RAB30 PE=1 SV=2	4.22876	0.96351	0	35.1886	20.6619	0	4.56809	0	0	7.29009
Q7Z3Y8	17.8363	K1C27_HUMAN Keratin, type I cytoskeletal 27 OS=Homo sapiens GN=KRT27 PE=1 SV=2										#DIV/0!
Q3SX64	14.6136	OD3L2_HUMAN Outer dense fiber protein 3-like protein 2 OS=Homo sapiens GN=ODF3L2 PE=1 SV=2	1.89481	2.29039	4.29999	12.152	13.2983	0.135717	11.4997	14.1961	22.9213	9.1876
P20338	17.1893	RAB4A_HUMAN Ras-related protein Rab-4A OS=Homo sapiens GN=RAB4A PE=1 SV=3										#DIV/0!
P35221	16.6998	CTNA1_HUMAN Catenin alpha-1 OS=Homo sapiens GN=CTNNA1 PE=1 SV=1	2.07385	2.83983	2.19137	0.825324	0.814628	0.797178	0.904641	1.34234	1.40343	1.46584
P32119	18.7412	PRDX2_HUMAN Peroxiredoxin-2 OS=Homo sapiens GN=PRDX2 PE=1 SV=5	2.73472	5.62898	0.457247	0.72446	1.44696	0.0923135	1.47939	6.8356	0.367369	2.19634
P13929	17.3918	ENOB_HUMAN Beta-enolase OS=Homo sapiens GN=ENO3 PE=1 SV=5	4.37974	3.10777	0.134195	1.16872	1.23671	0.4424	2.44289	2.76668	0.92263	1.84464
P42696	15.0421	RBM34_HUMAN RNA-binding protein 34 OS=Homo sapiens GN=RBM34 PE=1 SV=2	2.55504	2.92943	1.11579	5.44032	5.64206	3.77597	2.12093	1.39549	1.31888	2.92155
P18085	19.9415	ARF4_HUMAN ADP-ribosylation factor 4 OS=Homo sapiens GN=ARF4 PE=1 SV=3	2.30606	2.98483	1.5039	2.59703	2.38135	0.403972	2.04466	2.11292	0.12592	1.82896
Q9UNX3;P61254	15.8564	RL26L_HUMAN 60S ribosomal protein L26-like 1 OS=Homo sapiens GN=RPL26L1 PE=1 SV=1	2.96455	3.33569	1.45114	4.29632	4.63996	5.77126	7.1708	11.0639	12.3375	5.89235
Q14344	16.5998	GNA13_HUMAN Guanine nucleotide-binding protein subunit alpha-13 OS=Homo sapiens GN=GNA13 PE=1 SV=2	1.36991	1.63036	1.57246	1.81991	1.82057	2.36902	2.63195	3.40201	2.97386	2.17667
Q6UXA7	14.7642	CF015_HUMAN Uncharacterized protein C6orf15 OS=Homo sapiens GN=C6orf15 PE=2 SV=3	1.0497	1.08717	0	0.940074	0.713276	0.0774592	0.203887	0.145274	0	0.468538
P31939	14.4928	PUR9_HUMAN Bifunctional purine biosynthesis protein PURH OS=Homo sapiens GN=ATIC PE=1 SV=3	0.235106	0.150181	1.81924	0.547246	0.638632	0.685874	0.572316	0.711226	0.750892	0.678968
Q9H0H5	17.3913	RGAP1_HUMAN Rac GTPase-activating protein 1 OS=Homo sapiens GN=RACGAP1 PE=1 SV=1	0	0	0	0	0	0	0.0164447	0	0	0.00182719
Q96RY5	10.0306	CRML_HUMAN Protein cramped-like OS=Homo sapiens GN=CRAMP1 PE=1 SV=3	0.0649375	0.0133976	0.200936	0.116898	0.0776376	6.42324e-06	0.0397219	0.00892116	0	0.0580506
P69905	38.5556	HBA_HUMAN Hemoglobin subunit alpha OS=Homo sapiens GN=HBA1 PE=1 SV=2	8.24951	9.28021	5.136	12.6984	13.8408	24.0808	10.944	12.9252	5.18137	11.3707
P08962	21.7618	CD63_HUMAN CD63 antigen OS=Homo sapiens GN=CD63 PE=1 SV=2	0.313287	0.238059	0.102986	2.77434	2.14278	2.29692	1.20882	0.983495	0.568214	1.18099
O75955	12.6557	FLOT1_HUMAN Flotillin-1 OS=Homo sapiens GN=FLOT1 PE=1 SV=3	0	0	0.202297	0.00592827	0	4.95246	0	0	0.0363372	0.577447
Q2M2I5	31.7588	K1C24_HUMAN Keratin, type I cytoskeletal 24 OS=Homo sapiens GN=KRT24 PE=1 SV=1	0.0266583	0.0289979	0.0224894	0.0347945	0.0365066	0.0361908	0.00693901	0.0112975	0.018737	0.0247346
P10301	17.0902	RRAS_HUMAN Ras-related protein R-Ras OS=Homo sapiens GN=RRAS PE=1 SV=1	8.60442	5.90711	5.95975	10.382	5.43686	7.45579	8.0568	6.33196	4.45329	6.95422
O00303	20.9621	EIF3F_HUMAN Eukaryotic translation initiation factor 3 subunit F OS=Homo sapiens GN=EIF3F PE=1 SV=1	0.0624884	0.0715904	0.0964545	0.41616	0.845092	0.135872	0.642086	0.385229	0.0458533	0.300092
P32418	14.646	NAC1_HUMAN Sodium/calcium exchanger 1 OS=Homo sapiens GN=SLC8A1 PE=1 SV=3	5.66992	6.78669	12.2691	2.90868	3.00354	4.85137	0.968017	1.17849	2.01405	4.40554
P51674	18.6651	GPM6A_HUMAN Neuronal membrane glycoprotein M6-a OS=Homo sapiens GN=GPM6A PE=1 SV=2	5.27137	6.16402	12.3896	18.4193	18.1486	27.888	9.11267	11.4995	15.707	13.8445
O43791	14.4634	SPOP_HUMAN Speckle-type POZ protein OS=Homo sapiens GN=SPOP PE=1 SV=1	2.25723	0.159012	0	6.08264	1.35392	0	0.987529	0	0	1.20448
O95716	21.4327	RAB3D_HUMAN Ras-related protein Rab-3D OS=Homo sapiens GN=RAB3D PE=1 SV=1										#DIV/0!
Q96E17	20.443	RAB3C_HUMAN Ras-related protein Rab-3C OS=Homo sapiens GN=RAB3C PE=2 SV=1	2.4208	1.74407	1.09567	1.77993	1.93358	2.45077	0.251637	0.130252	0	1.31186
Q07021	15.0664	C1QBP_HUMAN Complement component 1 Q subcomponent-binding protein, mitochondrial OS=Homo sapiens GN=C1QBP PE=1 SV=1	6.87442	14.0324	0.209366	6.01041	11.0174	0.476853	14.3758	32.9924	1.03197	9.669
Q7Z2W4	16.5242	ZCCHV_HUMAN Zinc finger CCCH-type antiviral protein 1 OS=Homo sapiens GN=ZC3HAV1 PE=1 SV=3	27.0663	31.7154	49.2858	33.636	35.1432	56.6317	11.2532	16.4186	22.4437	31.5104
Q86YS6	13.1662	RAB43_HUMAN Ras-related protein Rab-43 OS=Homo sapiens GN=RAB43 PE=1 SV=1										#DIV/0!
Q6PCB5	10.897	RSBNL_HUMAN Round spermatid basic protein 1-like protein OS=Homo sapiens GN=RSBN1L PE=1 SV=2	0.782095	0.360519	0.0775413	0.737645	0.819156	0.124559	2.37455	1.6561	0.275232	0.800822
Q13564	10.0353	ULA1_HUMAN NEDD8-activating enzyme E1 regulatory subunit OS=Homo sapiens GN=NAE1 PE=1 SV=1	33.7099	43.3649	0.0578197	101.652	103.996	0	38.0276	28.9552	0	38.8626
P47914	12.4286	RL29_HUMAN 60S ribosomal protein L29 OS=Homo sapiens GN=RPL29 PE=1 SV=2	3.32152	3.60417	0.719442	14.6774	15.0324	0.356061	38.2596	45.4229	3.04067	13.826
O43150	10.0498	ASAP2_HUMAN Arf-GAP with SH3 domain, ANK repeat and PH domain-containing protein 2 OS=Homo sapiens GN=ASAP2 PE=1 SV=3	0	0	0	0	0	0	0	0	0	0
P05026	11.0748	AT1B1_HUMAN Sodium/potassium-transporting ATPase subunit beta-1 OS=Homo sapiens GN=ATP1B1 PE=1 SV=1	0.00239696	0.0691361	0	0.0108977	0.0249678	0.0577402	0	0	0	0.0183487
P49642	9.5772	PRI1_HUMAN DNA primase small subunit OS=Homo sapiens GN=PRIM1 PE=1 SV=1	1.82238	2.03827	1.22831	2.19691	2.11151	3.72997	4.11607	5.72281	8.72199	3.52091
Q96MC4	9.5764	C295L_HUMAN CEP295 N-terminal-like protein OS=Homo sapiens GN=CEP295NL PE=2 SV=1	0	0	0	0.598351	0.585122	0	2.23143	2.45258	0	0.651942
Q96PH6	8.7294	DB118_HUMAN Beta-defensin 118 OS=Homo sapiens GN=DEFB118 PE=2 SV=1										#DIV/0!
O43633	11.0038	CHM2A_HUMAN Charged multivesicular body protein 2a OS=Homo sapiens GN=CHMP2A PE=1 SV=1	0.155364	0.0746796	4.86365	0.538732	0.465814	0.59407	0.576334	0.574388	2.92529	1.19648
Q9UKS6	9.1949	PACN3_HUMAN Protein kinase C and casein kinase substrate in neurons protein 3 OS=Homo sapiens GN=PACSIN3 PE=1 SV=2	0.00128471	0.0360537	0	0.029074	0	0	0	0	0	0.00737915
Q9UBL6	13.0966	CPNE7_HUMAN Copine-7 OS=Homo sapiens GN=CPNE7 PE=1 SV=1										#DIV/0!
P14174	12.9814	MIF_HUMAN Macrophage migration inhibitory factor OS=Homo sapiens GN=MIF PE=1 SV=4	2.23835	1.64828	3.61376	2.60753	2.58406	3.25374	1.82325	3.73601	2.97531	2.72003
P36268;A6NGU5	10.7682	GGT2_HUMAN Inactive gamma-glutamyltranspeptidase 2 OS=Homo sapiens GN=GGT2 PE=1 SV=3	1.31567	1.35642	0.265566	9.44297	9.16673	15.0958	3.87522	4.95055	8.43892	5.98975
P31948	10.8129	STIP1_HUMAN Stress-induced-phosphoprotein 1 OS=Homo sapiens GN=STIP1 PE=1 SV=1	1.09326	1.49751	0.171691	6.77213	6.99251	2.43487	7.3577	7.29659	0.358613	3.77499
Q03169	11.3221	TNAP2_HUMAN Tumor necrosis factor alpha-induced protein 2 OS=Homo sapiens GN=TNFAIP2 PE=2 SV=2	1.44248	1.39417	1.57086	1.4862	1.46485	0.986803	2.09578	2.19108	2.12706	1.63992
Q92526	16.3634	TCPW_HUMAN T-complex protein 1 subunit zeta-2 OS=Homo sapiens GN=CCT6B PE=1 SV=5										#DIV/0!
Q9UBI6	22.1155	GBG12_HUMAN Guanine nucleotide-binding protein G(I)/G(S)/G(O) subunit gamma-12 OS=Homo sapiens GN=GNG12 PE=1 SV=3	0.0840783	0.19362	0.189563	0.324861	0.171686	0.003254	0.112043	0.0437322	0.00684835	0.125521
Q16531	16.2435	DDB1_HUMAN DNA damage-binding protein 1 OS=Homo sapiens GN=DDB1 PE=1 SV=1	0.144994	0.192108	0.370067	0.851947	0.86359	0.277907	0.919299	0.715372	1.48114	0.64627
P62491;Q15907	18.6247	RB11A_HUMAN Ras-related protein Rab-11A OS=Homo sapiens GN=RAB11A PE=1 SV=3	0.159422	0.0593172	0.139274	0.242127	0.224054	0.46637	0.188239	0.27663	0.105313	0.20675
P60174	19.3217	TPIS_HUMAN Triosephosphate isomerase OS=Homo sapiens GN=TPI1 PE=1 SV=3	0.215136	0.298649	0.109734	0.343443	0.253074	0.124188	0.108153	0.204502	0.0399127	0.188532
P60228	16.7526	EIF3E_HUMAN Eukaryotic translation initiation factor 3 subunit E OS=Homo sapiens GN=EIF3E PE=1 SV=1	0.124297	0.0849637	0.00822359	0.60016	0.603971	0.212085	0.999133	1.17292	0.582272	0.487559
P98172	22.4642	EFNB1_HUMAN Ephrin-B1 OS=Homo sapiens GN=EFNB1 PE=1 SV=1	0.00565746	0	0	0	0	0	0	0.0349117	0.00937756	0.00554964
P09104	16.4802	ENOG_HUMAN Gamma-enolase OS=Homo sapiens GN=ENO2 PE=1 SV=3	0.045506	0.0141701	0.00316544	0.0316438	0.0299171	0.0673644	0.0806671	0.0445405	0.0739329	0.0434341
Q9BRQ8	10.3448	AIFM2_HUMAN Apoptosis-inducing factor 2 OS=Homo sapiens GN=AIFM2 PE=1 SV=1	0.286104	0.117317	0.0326898	1.96545	1.64679	2.66293	3.68513	4.19055	0.484654	1.67462
Q8TCB0	10.9286	IFI44_HUMAN Interferon-induced protein 44 OS=Homo sapiens GN=IFI44 PE=2 SV=2	57.849	70.9182	102.063	22.9581	25.6221	40.4081	19.0085	26.4312	7.87728	41.4596
P62854;Q5JNZ5	13.0961	RS26_HUMAN 40S ribosomal protein S26 OS=Homo sapiens GN=RPS26 PE=1 SV=3	21.0441	23.659	15.7467	33.1323	31.46	36.9156	34.8012	49.0871	49.0926	32.771
Q99684	10.0105	GFI1_HUMAN Zinc finger protein Gfi-1 OS=Homo sapiens GN=GFI1 PE=1 SV=2										#DIV/0!
A0A075B759	9.283	PAL4E_HUMAN Peptidyl-prolyl cis-trans isomerase A-like 4E OS=Homo sapiens GN=PPIAL4E PE=3 SV=1	0.5755	0.772794	0	1.25567	1.44935	1.85362	0.449816	0.0266123	0.374138	0.750833
Q9Y2R4	15.7089	DDX52_HUMAN Probable ATP-dependent RNA helicase DDX52 OS=Homo sapiens GN=DDX52 PE=1 SV=3	0.211893	22.3905	0	0	7.70936	0	0	0	0	3.36797
Q9Y5Z0	16.9321	BACE2_HUMAN Beta-secretase 2 OS=Homo sapiens GN=BACE2 PE=1 SV=1	63.8176	72.0356	113.148	54.8539	59.391	86.2329	33.8838	45.2774	67.7975	66.2709
Q8TD19	12.2016	NEK9_HUMAN Serine/threonine-protein kinase Nek9 OS=Homo sapiens GN=NEK9 PE=1 SV=2										#DIV/0!
P60033	41.9382	CD81_HUMAN CD81 antigen OS=Homo sapiens GN=CD81 PE=1 SV=1	6.78955	37.7274	3.63011	31.8944	36.2942	10.2958	35.9878	33.7253	9.62797	22.8858
Q02539	30.6873	H11_HUMAN Histone H1.1 OS=Homo sapiens GN=HIST1H1A PE=1 SV=3	0.187274	0.178968	0.243919	1.48172	1.58266	1.33849	0.99045	1.00906	0.821821	0.870484
A8MTJ3	26.3389	GNAT3_HUMAN Guanine nucleotide-binding protein G(t) subunit alpha-3 OS=Homo sapiens GN=GNAT3 PE=2 SV=2	0.550124	1.39232	0.00700309	1.20297	1.18603	0.310768	0.196747	0.183818	0.154634	0.576046
Q9NZR1	20.4922	TMOD2_HUMAN Tropomodulin-2 OS=Homo sapiens GN=TMOD2 PE=1 SV=1	1.13028	1.07309	1.17723	0.870537	0.860045	1.99972	0.440048	0.462883	1.06094	1.00831
Q9ULF5	25.7249	S39AA_HUMAN Zinc transporter ZIP10 OS=Homo sapiens GN=SLC39A10 PE=1 SV=2	150.926	185.452	264.281	151.346	167.899	309.174	109.173	141.17	259.585	193.223
Q14152	29.0972	EIF3A_HUMAN Eukaryotic translation initiation factor 3 subunit A OS=Homo sapiens GN=EIF3A PE=1 SV=1	0.158547	0.219556	0.173713	0.161741	0.238394	0.0494829	0.398609	0.479606	0.0531252	0.214753
P68871;P02042;P02100;P69892	33.9382	HBB_HUMAN Hemoglobin subunit beta OS=Homo sapiens GN=HBB PE=1 SV=2	59.0156	74.7106	171.376	47.0332	53.7177	91.4969	39.7637	52.1664	87.0817	75.1513
P62277	24.3861	RS13_HUMAN 40S ribosomal protein S13 OS=Homo sapiens GN=RPS13 PE=1 SV=2	6.22811	2.17969	0.791925	6.11567	3.81325	2.00569	20.9122	5.78142	9.10909	6.32633
P48509	24.505	CD151_HUMAN CD151 antigen OS=Homo sapiens GN=CD151 PE=1 SV=3	0.638033	0.806691	0.738538	2.93229	2.566	6.94906	2.54196	3.90211	4.58938	2.85156
P84085	27.5193	ARF5_HUMAN ADP-ribosylation factor 5 OS=Homo sapiens GN=ARF5 PE=1 SV=2	6.33645	7.08206	0.276101	8.96758	9.00179	0.486382	7.01917	8.11163	0.955298	5.35961
Q7Z7L1	20.3987	SLN11_HUMAN Schlafen family member 11 OS=Homo sapiens GN=SLFN11 PE=1 SV=2	11.8063	14.0188	26.1248	5.22802	5.81235	9.10369	6.60482	8.61095	11.3991	10.9676
Q00403	20.6479	TF2B_HUMAN Transcription initiation factor IIB OS=Homo sapiens GN=GTF2B PE=1 SV=1	0.066587	0.0134835	0.270665	1.26596	1.53593	6.20304	0.0823127	0.106784	3.60062	1.4606
P49006	32.7145	MRP_HUMAN MARCKS-related protein OS=Homo sapiens GN=MARCKSL1 PE=1 SV=2	6.87774	7.51749	12.132	10.1479	10.2283	16.0856	6.81705	7.91006	11.0827	9.86654
Q9NUP9	22.2541	LIN7C_HUMAN Protein lin-7 homolog C OS=Homo sapiens GN=LIN7C PE=1 SV=1	4.03369	4.77585	9.92871	3.34883	3.73141	0.364628	7.28683	10.0335	21.5461	7.22773
P61353	26.7471	RL27_HUMAN 60S ribosomal protein L27 OS=Homo sapiens GN=RPL27 PE=1 SV=2	4.52317	7.16467	6.38827	14.6183	15.282	21.9243	18.7352	25.2091	22.8071	15.1836
Q99961	23.0196	SH3G1_HUMAN Endophilin-A2 OS=Homo sapiens GN=SH3GL1 PE=1 SV=1	0	0.0114761	0.010763	0	0	0	0	0	0.0269508	0.00546555
O75487	28.8004	GPC4_HUMAN Glypican-4 OS=Homo sapiens GN=GPC4 PE=1 SV=4	2.17255	2.0803	5.86606	0.641797	0.625148	2.50771	1.16013	2.28519	2.81388	2.2392
P63244	27.0688	RACK1_HUMAN Receptor of activated protein C kinase 1 OS=Homo sapiens GN=RACK1 PE=1 SV=3	3.55097	2.88911	0.191387	7.69628	7.50952	0.0507617	3.00383	1.5891	0.224916	2.96732
P14625	27.4433	ENPL_HUMAN Endoplasmin OS=Homo sapiens GN=HSP90B1 PE=1 SV=1	0.119361	0.126863	0.404097	0.239486	0.274503	0.684953	0.231885	0.398312	0.618923	0.344265
Q9UK41	33.4291	VPS28_HUMAN Vacuolar protein sorting-associated protein 28 homolog OS=Homo sapiens GN=VPS28 PE=1 SV=1	0.127669	0.168064	0.0142053	0.284889	0.22931	0.142	0.295707	0.277849	0.524763	0.229384
Q9C0H2	35.732	TTYH3_HUMAN Protein tweety homolog 3 OS=Homo sapiens GN=TTYH3 PE=1 SV=3	3.43353	4.2597	0.228878	1.99224	2.20888	1.25164	2.96533	4.08481	0.38147	2.31183
P40692	29.1656	MLH1_HUMAN DNA mismatch repair protein Mlh1 OS=Homo sapiens GN=MLH1 PE=1 SV=1	0.313538	0.412501	0	0.212476	0.120094	0	0.589735	0.075305	0.0717595	0.19949
Q9HD42	30.839	CHM1A_HUMAN Charged multivesicular body protein 1a OS=Homo sapiens GN=CHMP1A PE=1 SV=1	0.83227	0.734101	0.943256	1.43502	1.3895	0.633353	1.92813	1.53437	2.30564	1.30396
P60953	41.7562	CDC42_HUMAN Cell division control protein 42 homolog OS=Homo sapiens GN=CDC42 PE=1 SV=2	0.067731	0.0908075	0.0164905	0.129698	0.168188	0.282797	0.232323	0.241067	0.412501	0.1824
P27694	27.1199	RFA1_HUMAN Replication protein A 70 kDa DNA-binding subunit OS=Homo sapiens GN=RPA1 PE=1 SV=2	0.0285169	0.0123947	0.020171	0.178887	0.232623	0.266659	0.872497	1.18912	1.34763	0.460944
P17987	30.2033	TCPA_HUMAN T-complex protein 1 subunit alpha OS=Homo sapiens GN=TCP1 PE=1 SV=1	0.352774	0.0932915	0.321998	0.857358	0.621204	0.266912	1.77592	0.580514	2.18753	0.784167
O43175	29.9618	SERA_HUMAN D-3-phosphoglycerate dehydrogenase OS=Homo sapiens GN=PHGDH PE=1 SV=4	0.0730638	0.0469737	0.167103	0.121119	0.275235	0.232297	0.492819	0.68382	0.172485	0.251657
P14923	29.8049	PLAK_HUMAN Junction plakoglobin OS=Homo sapiens GN=JUP PE=1 SV=3	0.0207695	0.0341551	0.0251763	0.0541161	0.037303	0.0541817	0.167652	0.194586	0.00113588	0.0654529
P22392;O60361	37.886	NDKB_HUMAN Nucleoside diphosphate kinase B OS=Homo sapiens GN=NME2 PE=1 SV=1	0	0.000395297	0	0.0106885	0.0126137	0.028457	0.00484969	0	0	0.00633379
P01111;P01112;P01116	28.8796	RASN_HUMAN GTPase NRas OS=Homo sapiens GN=NRAS PE=1 SV=1	1.86587	1.42904	0.196546	11.442	10.2406	0.0663245	1.59715	0.142168	0.466948	3.04963
Q99808	28.8261	S29A1_HUMAN Equilibrative nucleoside transporter 1 OS=Homo sapiens GN=SLC29A1 PE=1 SV=3	0	0	0	0.0568941	0.058532	0	0.0308296	0.0285565	0.0164664	0.0212532
Q969P6	26.3668	TOP1M_HUMAN DNA topoisomerase I, mitochondrial OS=Homo sapiens GN=TOP1MT PE=1 SV=1	3.54068	3.72379	0.234404	6.17127	5.80366	1.58194	3.85289	4.42862	2.48604	3.53592
P46777	25.8641	RL5_HUMAN 60S ribosomal protein L5 OS=Homo sapiens GN=RPL5 PE=1 SV=3	1.25073	1.01382	0.460974	1.621	1.38566	0.109058	4.69489	3.93298	0.718986	1.68757
Q00722	26.593	PLCB2_HUMAN 1-phosphatidylinositol 4,5-bisphosphate phosphodiesterase beta-2 OS=Homo sapiens GN=PLCB2 PE=1 SV=2	0.125897	0	0.0694992	0	0.0195498	0.090251	0.593743	0.238091	1.20038	0.259712
P15531	24.3888	NDKA_HUMAN Nucleoside diphosphate kinase A OS=Homo sapiens GN=NME1 PE=1 SV=1										#DIV/0!
Q07955	20.7938	SRSF1_HUMAN Serine/arginine-rich splicing factor 1 OS=Homo sapiens GN=SRSF1 PE=1 SV=2	17.6887	2.74029	1.93157	11.2997	1.04766	1.33492	8.65183	2.97919	3.57766	5.69461
P08865	27.1405	RSSA_HUMAN 40S ribosomal protein SA OS=Homo sapiens GN=RPSA PE=1 SV=4	0.584369	0.787983	0.764724	1.87138	2.08279	2.49204	3.60888	4.29124	6.96311	2.60517
Q8WWI5	23.0615	CTL1_HUMAN Choline transporter-like protein 1 OS=Homo sapiens GN=SLC44A1 PE=1 SV=1	0.0258147	0.0691408	0.0201855	0.0969705	0.115104	0.140337	0.219143	0.0929981	0.329662	0.123262
Q9Y289	22.5397	SC5A6_HUMAN Sodium-dependent multivitamin transporter OS=Homo sapiens GN=SLC5A6 PE=2 SV=2	0.0055745	0	0	0	0	0	0	0.0202016	0	0.00286402
A6NHL2	18.657	TBAL3_HUMAN Tubulin alpha chain-like 3 OS=Homo sapiens GN=TUBAL3 PE=1 SV=2	8.54294	8.57086	0.0459912	1.28046	1.16481	0.0500765	3.33884	0.322276	0.0479315	2.59602
Q14240	19.527	IF4A2_HUMAN Eukaryotic initiation factor 4A-II OS=Homo sapiens GN=EIF4A2 PE=1 SV=2	1.09696	0.581166	0.00597279	0.290873	0.236271	0.124494	0.438764	0.476321	0.0499809	0.366756
Q9NP79	38.1557	VTA1_HUMAN Vacuolar protein sorting-associated protein VTA1 homolog OS=Homo sapiens GN=VTA1 PE=1 SV=1	0.316005	0.293276	0.349258	0.0495384	0.0601323	0.0275947	0.0424581	0.0271516	0.0432596	0.134297
P69891	20.8547	HBG1_HUMAN Hemoglobin subunit gamma-1 OS=Homo sapiens GN=HBG1 PE=1 SV=2	7.74879	8.90528	13.6408	1.4033	1.6043	2.24244	2.65939	3.29253	4.31765	5.0905
Q6ZUG5	23.1277	YC006_HUMAN Uncharacterized protein FLJ43738 OS=Homo sapiens PE=2 SV=1	182.144	203.122	351.212	229.293	241.394	408.265	170.529	201.295	13.0677	222.258
P10915	22.2922	HPLN1_HUMAN Hyaluronan and proteoglycan link protein 1 OS=Homo sapiens GN=HAPLN1 PE=2 SV=2	0.135143	0.181847	0.135262	0.0598389	0.0863636	0.268735	0.201902	0.120843	0.32782	0.168639
Q9UBV8	24.8795	PEF1_HUMAN Peflin OS=Homo sapiens GN=PEF1 PE=1 SV=1	0.0904868	0.0837682	0.288378	0.580769	0.59648	1.60043	0.728053	0.771005	2.84399	0.842595
P30041	23.2755	PRDX6_HUMAN Peroxiredoxin-6 OS=Homo sapiens GN=PRDX6 PE=1 SV=3	0.240332	0.00992222	0	0.0611319	0.0421509	0.0912064	0.298636	0.158987	0.0365427	0.104323
Q9H9H4	25.0536	VP37B_HUMAN Vacuolar protein sorting-associated protein 37B OS=Homo sapiens GN=VPS37B PE=1 SV=1	0.0694486	0.0888033	0.0656579	0.0180878	0.0583251	0.0419764	0.0716529	0.348423	0.123045	0.0983799
P11233;P11234	28.2739	RALA_HUMAN Ras-related protein Ral-A OS=Homo sapiens GN=RALA PE=1 SV=1	0.0823645	0.0379568	0.109481	0.43104	0.448723	0.950438	0.437573	0.233102	0.148471	0.319906
O60884	26.7967	DNJA2_HUMAN DnaJ homolog subfamily A member 2 OS=Homo sapiens GN=DNAJA2 PE=1 SV=1	21.2371	18.5295	24.538	7.14746	6.00319	5.97394	10.0209	10.0551	9.31277	12.5353
P10114	25.4616	RAP2A_HUMAN Ras-related protein Rap-2a OS=Homo sapiens GN=RAP2A PE=1 SV=1	0.0211209	0.0191874	0.0486194	0.0873184	0.0734697	0.427845	0.0994397	0.145531	0.117884	0.115602
P62906	41.2149	RL10A_HUMAN 60S ribosomal protein L10a OS=Homo sapiens GN=RPL10A PE=1 SV=2	0.837231	1.04538	0.782682	4.77578	4.80329	4.17427	11.7339	15.3755	2.91012	5.15979
P51153	27.1187	RAB13_HUMAN Ras-related protein Rab-13 OS=Homo sapiens GN=RAB13 PE=1 SV=1	0.0715308	0.0603544	0.172908	0.153288	0.113186	0.143077	0.282433	0.180851	0.31039	0.165335
Q16629	23.2748	SRSF7_HUMAN Serine/arginine-rich splicing factor 7 OS=Homo sapiens GN=SRSF7 PE=1 SV=1	6.13991	6.56544	7.25362	10.0663	10.5896	13.6368	11.7459	13.6037	12.1662	10.1964
Q96FN4	25.1093	CPNE2_HUMAN Copine-2 OS=Homo sapiens GN=CPNE2 PE=1 SV=3	2.53382	3.23477	4.04446	2.45952	2.95996	4.41432	1.93586	1.6609	4.20384	3.04972
P62899	24.9474	RL31_HUMAN 60S ribosomal protein L31 OS=Homo sapiens GN=RPL31 PE=1 SV=1	0.859259	0.820842	0.00726111	4.25043	4.90053	1.60571	8.69247	9.41747	10.6745	4.58095
P35900	19.7933	K1C20_HUMAN Keratin, type I cytoskeletal 20 OS=Homo sapiens GN=KRT20 PE=1 SV=1	0.0447564	0.0540447	0	1.6723	1.29337	0.198347	0.362424	0.169986	0.231328	0.447395
P20648	33.2915	ATP4A_HUMAN Potassium-transporting ATPase alpha chain 1 OS=Homo sapiens GN=ATP4A PE=2 SV=5	0.00822368	1.25609e-05	3.38023e-05	0.000650443	0.0205921	0.00061011	0.0114734	0.000488315	0.0106433	0.00585864
P20742	27.5197	PZP_HUMAN Pregnancy zone protein OS=Homo sapiens GN=PZP PE=1 SV=4	0.406262	0.480409	0.00498747	1.43809	1.37009	0.325848	0.812114	0.346789	0.175338	0.595548
Q9HAT1	22.838	LMA1L_HUMAN Protein ERGIC-53-like OS=Homo sapiens GN=LMAN1L PE=2 SV=2	0.921461	0.54462	0.00737204	1.22776	0.71281	0.00159503	3.41409	0.0213122	0.0023235	0.761482
Q7Z3Z0	22.8106	K1C25_HUMAN Keratin, type I cytoskeletal 25 OS=Homo sapiens GN=KRT25 PE=1 SV=1	0.139445	0.113687	0.351714	0.0708162	0.0426543	0.345242	0.0428994	0.158803	1.48154	0.305201
Q99832	21.9914	TCPH_HUMAN T-complex protein 1 subunit eta OS=Homo sapiens GN=CCT7 PE=1 SV=2	0.165569	0.134138	0.011172	0.699254	0.630373	0.58462	0.52931	0.56893	1.37565	0.522114
P62913	18.2573	RL11_HUMAN 60S ribosomal protein L11 OS=Homo sapiens GN=RPL11 PE=1 SV=2	0.2079	0.201017	0.488906	0.86295	0.882609	1.95442	1.64755	2.02722	5.0482	1.48008
Q5VW32	30.5334	BROX_HUMAN BRO1 domain-containing protein BROX OS=Homo sapiens GN=BROX PE=1 SV=1	1.40854	2.0885	5.42177	0.661086	0.794543	0.511412	0.98906	1.00028	0.833657	1.52321
Q9Y247	9.4544	FA50B_HUMAN Protein FAM50B OS=Homo sapiens GN=FAM50B PE=1 SV=1	0	0.0255167	0.0875272	0.2167	0.248473	1.04416	0.713992	0.662752	0.83025	0.425486
O60248	4.4125	SOX15_HUMAN Protein SOX-15 OS=Homo sapiens GN=SOX15 PE=1 SV=1	19.1146	17.8289	0	6.5962	6.81548	0	15.3912	3.91553	0.604191	7.80734
P63027	11.5826	VAMP2_HUMAN Vesicle-associated membrane protein 2 OS=Homo sapiens GN=VAMP2 PE=1 SV=3	0	0	0	0	0	0.0319537	0.0119182	0.0580114	0.00775074	0.0121816
Q01449	5.0299	MLRA_HUMAN Myosin regulatory light chain 2, atrial isoform OS=Homo sapiens GN=MYL7 PE=1 SV=1	10.7292	9.07692	12.6416	2.16457	1.73517	1.97715	4.00381	3.96864	4.78168	5.67541
P35659	9.3726	DEK_HUMAN Protein DEK OS=Homo sapiens GN=DEK PE=1 SV=1	5.31148	7.08242	0	7.16757	8.11888	0	3.69483	3.45818	0	3.87037
Q99592	5.0082	ZBT18_HUMAN Zinc finger and BTB domain-containing protein 18 OS=Homo sapiens GN=ZBTB18 PE=1 SV=1										#DIV/0!
Q9NRW4	4.5096	DUS22_HUMAN Dual specificity protein phosphatase 22 OS=Homo sapiens GN=DUSP22 PE=1 SV=1										#DIV/0!
P09067	5.3235	HXB5_HUMAN Homeobox protein Hox-B5 OS=Homo sapiens GN=HOXB5 PE=1 SV=3	2.95961	1.82408	0	16.0841	13.108	0	10.6135	10.4526	0	6.11577
P50150	5.2757	GBG4_HUMAN Guanine nucleotide-binding protein G(I)/G(S)/G(O) subunit gamma-4 OS=Homo sapiens GN=GNG4 PE=1 SV=1	7.44318	3.42082	6.76536	4.16232	3.17293	4.97035	1.9785	0.581818	0.718869	3.69046
P48739	4.5793	PIPNB_HUMAN Phosphatidylinositol transfer protein beta isoform OS=Homo sapiens GN=PITPNB PE=1 SV=2	57.5349	72.7826	0	1.52719	2.66764	0	27.368	3.82183	0.242733	18.4383
O95196	6.7176	CSPG5_HUMAN Chondroitin sulfate proteoglycan 5 OS=Homo sapiens GN=CSPG5 PE=1 SV=3	0	0	0	0	0	0	0.00417268	0	0	0.000463631
Q9Y2V0	5.1035	CO041_HUMAN Uncharacterized protein C15orf41 OS=Homo sapiens GN=C15orf41 PE=1 SV=2										#DIV/0!
Q9H4M9	10.594	EHD1_HUMAN EH domain-containing protein 1 OS=Homo sapiens GN=EHD1 PE=1 SV=2	0	0.0188021	0.17573	0.0880066	0.13852	0.112899	0.317729	0.0613913	0.942974	0.206228
Q12904	4.8291	AIMP1_HUMAN Aminoacyl tRNA synthase complex-interacting multifunctional protein 1 OS=Homo sapiens GN=AIMP1 PE=1 SV=2										#DIV/0!
Q03154	3.6307	ACY1_HUMAN Aminoacylase-1 OS=Homo sapiens GN=ACY1 PE=1 SV=1										#DIV/0!
Q8IUD6	5.3687	RN135_HUMAN E3 ubiquitin-protein ligase RNF135 OS=Homo sapiens GN=RNF135 PE=1 SV=2										#DIV/0!
Q8IXM2	4.6935	BAP18_HUMAN Chromatin complexes subunit BAP18 OS=Homo sapiens GN=BAP18 PE=1 SV=1	11.0434	1.7432	0	29.902	19.1593	0	3.63924	0	0	7.27635
A8MYB1	5.6255	TMC5B_HUMAN Transmembrane and coiled-coil domain-containing protein 5B OS=Homo sapiens GN=TMCO5B PE=3 SV=1										#DIV/0!
P08243	5.068	ASNS_HUMAN Asparagine synthetase [glutamine-hydrolyzing] OS=Homo sapiens GN=ASNS PE=1 SV=4	154.584	81.3005	0	115.539	67.1704	0	52.1119	0.0295253	0	52.3039
O95466	5.7595	FMNL1_HUMAN Formin-like protein 1 OS=Homo sapiens GN=FMNL1 PE=1 SV=3	11.1062	12.8329	24.8882	17.0322	18.484	26.7982	6.37114	6.65794	6.69899	14.5411
Q9Y6B6	4.2413	SAR1B_HUMAN GTP-binding protein SAR1b OS=Homo sapiens GN=SAR1B PE=1 SV=1										#DIV/0!
P32969	4.2944	RL9_HUMAN 60S ribosomal protein L9 OS=Homo sapiens GN=RPL9 PE=1 SV=1										#DIV/0!
Q9H857	9.8808	NT5D2_HUMAN 5'-nucleotidase domain-containing protein 2 OS=Homo sapiens GN=NT5DC2 PE=1 SV=1	226.311	250.946	0.0493841	81.5244	83.431	0.0680241	139.215	35.279	0.888744	90.8569
Q7RTS1	5.9729	BHA15_HUMAN Class A basic helix-loop-helix protein 15 OS=Homo sapiens GN=BHLHA15 PE=1 SV=1	36.3894	40.9911	3.74691	11.9185	14.6789	24.6792	22.8906	25.7546	4.37345	20.6025
P22676	4.9317	CALB2_HUMAN Calretinin OS=Homo sapiens GN=CALB2 PE=2 SV=2										#DIV/0!
P05386	6.3868	RLA1_HUMAN 60S acidic ribosomal protein P1 OS=Homo sapiens GN=RPLP1 PE=1 SV=1	7.63408	7.01944	0.524482	15.8289	13.6109	8.97659	36.5672	37.1952	40.6538	18.6678
Q5VW00	4.8747	DC122_HUMAN DDB1- and CUL4-associated factor 12-like protein 2 OS=Homo sapiens GN=DCAF12L2 PE=2 SV=1										#DIV/0!
Q9NZZ3	13.589	CHMP5_HUMAN Charged multivesicular body protein 5 OS=Homo sapiens GN=CHMP5 PE=1 SV=1	0.0202197	0.103053	0.0528888	0.0917783	0.149479	0.0583276	3.55253	3.17605	0.899837	0.900463
Q86SZ2	5.4073	TPC6B_HUMAN Trafficking protein particle complex subunit 6B OS=Homo sapiens GN=TRAPPC6B PE=1 SV=1	2.70978	2.84595	13.8724	6.23849	6.34408	13.3813	6.86215	9.03901	8.30614	7.73326
P06280	4.1039	AGAL_HUMAN Alpha-galactosidase A OS=Homo sapiens GN=GLA PE=1 SV=1	19.2243	19.3791	17.6632	27.5399	29.0052	40.484	34.2885	58.3373	57.1941	33.6795
P06493	5.2033	CDK1_HUMAN Cyclin-dependent kinase 1 OS=Homo sapiens GN=CDK1 PE=1 SV=3										#DIV/0!
P45985	4.7927	MP2K4_HUMAN Dual specificity mitogen-activated protein kinase kinase 4 OS=Homo sapiens GN=MAP2K4 PE=1 SV=1	1.71568	1.56737	0.243427	0.248578	0.335768	0	1.88868	1.33641	0.600931	0.881871
Q96A05	5.2847	VATE2_HUMAN V-type proton ATPase subunit E 2 OS=Homo sapiens GN=ATP6V1E2 PE=1 SV=1	0.366527	2.57514	1.61704	2.43395	2.96754	4.96817	0.529338	8.4674	2.23536	2.90672
Q15583	5.2576	TGIF1_HUMAN Homeobox protein TGIF1 OS=Homo sapiens GN=TGIF1 PE=1 SV=3	1.66618	2.00773	0	2.15449	2.33335	0	0.625983	1.06317	0	1.09454
Q9H4G4	5.4026	GAPR1_HUMAN Golgi-associated plant pathogenesis-related protein 1 OS=Homo sapiens GN=GLIPR2 PE=1 SV=3	0	0	0	0	0	0	0	0.0470528	0	0.00522809
P29992	5.414	GNA11_HUMAN Guanine nucleotide-binding protein subunit alpha-11 OS=Homo sapiens GN=GNA11 PE=1 SV=2	0.0246443	0	0	0	0	0	0.0127285	0	0	0.00415254
Q9Y2R9	4.7628	RT07_HUMAN 28S ribosomal protein S7, mitochondrial OS=Homo sapiens GN=MRPS7 PE=1 SV=2										#DIV/0!
P67809	6.0907	YBOX1_HUMAN Nuclease-sensitive element-binding protein 1 OS=Homo sapiens GN=YBX1 PE=1 SV=3	0.0550445	0.127254	0.0524577	2.13152	2.76935	2.60343	1.5785	2.05939	1.54984	1.43631
Q8NEQ6	4.51	CA064_HUMAN Uncharacterized protein C1orf64 OS=Homo sapiens GN=C1orf64 PE=2 SV=1	0	0	0	0	0	0	0	0.0482607	0.0234901	0.00797231
Q13740	5.5726	CD166_HUMAN CD166 antigen OS=Homo sapiens GN=ALCAM PE=1 SV=2	0	0	0.030928	0	0	1.27808	0	0.049101	16.5502	1.98982
P26583	4.2809	HMGB2_HUMAN High mobility group protein B2 OS=Homo sapiens GN=HMGB2 PE=1 SV=2										#DIV/0!
P01903	5.2159	DRA_HUMAN HLA class II histocompatibility antigen, DR alpha chain OS=Homo sapiens GN=HLA-DRA PE=1 SV=1										#DIV/0!
P47756	6.0112	CAPZB_HUMAN F-actin-capping protein subunit beta OS=Homo sapiens GN=CAPZB PE=1 SV=4	0.13579	0.0973207	0.0243182	0.174564	0.210234	0.293157	0.424072	0.64704	0.354458	0.262328
Q9NNW5	5.9944	WDR6_HUMAN WD repeat-containing protein 6 OS=Homo sapiens GN=WDR6 PE=1 SV=1	0	0	0	0	0	0	0	0	0	0
P18615	3.9201	NELFE_HUMAN Negative elongation factor E OS=Homo sapiens GN=NELFE PE=1 SV=3	0.333603	0.546829	0.157329	0.510619	0.406757	0.18642	0	0	0	0.237951
Q8N456	5.2844	LRC18_HUMAN Leucine-rich repeat-containing protein 18 OS=Homo sapiens GN=LRRC18 PE=2 SV=2	0.412591	0.661529	1.02973	0.369698	0.659482	0.256629	0.147703	0.227183	0.539028	0.478174
P09211	5.2917	GSTP1_HUMAN Glutathione S-transferase P OS=Homo sapiens GN=GSTP1 PE=1 SV=2	0	0	0	0	0	0	0	0.0380677	0	0.00422975
P35244	4.6229	RFA3_HUMAN Replication protein A 14 kDa subunit OS=Homo sapiens GN=RPA3 PE=1 SV=1	0.113307	0.0830512	0	0.956575	0.340228	0	2.11283	0	0	0.400666
Q96RP9	3.9199	EFGM_HUMAN Elongation factor G, mitochondrial OS=Homo sapiens GN=GFM1 PE=1 SV=2	0	0	0	0	0	0	0	0	0	0
Q9HD34	5.6429	LYRM4_HUMAN LYR motif-containing protein 4 OS=Homo sapiens GN=LYRM4 PE=1 SV=1	4.17273	5.36784	7.58224	4.80873	4.63047	5.83649	7.63235	8.82433	0.154524	5.44552
Q9BX67	5.919	JAM3_HUMAN Junctional adhesion molecule C OS=Homo sapiens GN=JAM3 PE=1 SV=1	0.123019	0.217941	0	0	0	0.016831	0	0	0	0.0397545
P62263	5.2869	RS14_HUMAN 40S ribosomal protein S14 OS=Homo sapiens GN=RPS14 PE=1 SV=3	2.199	2.184	1.87131	1.78209	1.54703	2.46794	6.41302	7.73317	2.10289	3.14449
P27701	5.6573	CD82_HUMAN CD82 antigen OS=Homo sapiens GN=CD82 PE=1 SV=1										#DIV/0!
Q58FG0	10.8458	HS905_HUMAN Putative heat shock protein HSP 90-alpha A5 OS=Homo sapiens GN=HSP90AA5P PE=2 SV=1	1.76858	1.50476	1.43925	2.98246	3.3229	4.64529	0.773879	0.729185	0.778064	1.99382
O60739	5.941	EIF1B_HUMAN Eukaryotic translation initiation factor 1b OS=Homo sapiens GN=EIF1B PE=1 SV=2										#DIV/0!
P27105	5.7895	STOM_HUMAN Erythrocyte band 7 integral membrane protein OS=Homo sapiens GN=STOM PE=1 SV=3	0	0	0	0.166977	0.257749	0.00470038	0.0873086	0.635246	0.261781	0.157085
Q9Y6E0	4.9767	STK24_HUMAN Serine/threonine-protein kinase 24 OS=Homo sapiens GN=STK24 PE=1 SV=1	1.2229	1.19801	3.76063	1.13793	1.02896	3.33369	3.87693	5.09839	2.38209	2.55995
P83859	4.5712	OX26_HUMAN Orexigenic neuropeptide QRFP OS=Homo sapiens GN=QRFP PE=2 SV=1	0.558018	0.750647	0.254334	0.86569	0.986762	0.935388	0	0.16294	6.07262e-07	0.501531
Q9H7V2	4.8683	SYNG1_HUMAN Synapse differentiation-inducing gene protein 1 OS=Homo sapiens GN=SYNDIG1 PE=1 SV=1	0.604005	0.586281	0	1.96553	2.36053	0.182068	0.629759	0.442449	0	0.752291
Q6PF15	5.4083	KLH35_HUMAN Kelch-like protein 35 OS=Homo sapiens GN=KLHL35 PE=1 SV=3	0.47841	0.478663	0.270163	0.720312	0.354261	0.833433	0.13113	0	0	0.36293
Q9UQV4	4.272	LAMP3_HUMAN Lysosome-associated membrane glycoprotein 3 OS=Homo sapiens GN=LAMP3 PE=1 SV=3	0.713944	0.749352	0	0.97526	0.720254	0.0993803	0.359235	0.0912976	0	0.41208
O60936	10.0546	NOL3_HUMAN Nucleolar protein 3 OS=Homo sapiens GN=NOL3 PE=1 SV=2	0	0	0.0192357	0	0	0	0.00706365	0.00672861	0.0428142	0.00842691
P53999	6.0588	TCP4_HUMAN Activated RNA polymerase II transcriptional coactivator p15 OS=Homo sapiens GN=SUB1 PE=1 SV=3	1.39896	2.00054	1.40825	1.3026	1.83195	1.32501	2.91403	4.01149	0.275761	1.82984
P07585	4.0878	PGS2_HUMAN Decorin OS=Homo sapiens GN=DCN PE=1 SV=1	0	0	0	0	0	0	0	1.3502	0.0191052	0.152145
Q8N9N7	5.4281	LRC57_HUMAN Leucine-rich repeat-containing protein 57 OS=Homo sapiens GN=LRRC57 PE=1 SV=1										#DIV/0!
Q8N4C8;O95819	10.4628	MINK1_HUMAN Misshapen-like kinase 1 OS=Homo sapiens GN=MINK1 PE=1 SV=2	0	0	0.0406434	0.0148424	0	0	0.0181913	0	0.00971606	0.00926591
P46778	19.2972	RL21_HUMAN 60S ribosomal protein L21 OS=Homo sapiens GN=RPL21 PE=1 SV=2	0.0571263	0.0996091	0.0166928	0.930234	0.467502	0	2.61742	0.366531	0	0.506124
P42677;Q71UM5	11.9864	RS27_HUMAN 40S ribosomal protein S27 OS=Homo sapiens GN=RPS27 PE=1 SV=3	1.21302	1.31936	1.39987	1.49024	1.42892	2.30084	4.06521	5.38295	6.22962	2.75889
O14828	11.0958	SCAM3_HUMAN Secretory carrier-associated membrane protein 3 OS=Homo sapiens GN=SCAMP3 PE=1 SV=3	2.80793	2.50055	4.20265	2.85172	2.33844	3.56837	3.14885	3.68405	5.62828	3.41454
O14817	9.6337	TSN4_HUMAN Tetraspanin-4 OS=Homo sapiens GN=TSPAN4 PE=1 SV=1	0.626728	0.798234	0.412226	0.464348	0.58238	0.208213	0.854971	1.05586	1.11007	0.679226
Q8N1A0	10.2097	KT222_HUMAN Keratin-like protein KRT222 OS=Homo sapiens GN=KRT222 PE=2 SV=1										#DIV/0!
P01024	10.9821	CO3_HUMAN Complement C3 OS=Homo sapiens GN=C3 PE=1 SV=2	0.552284	0.504123	1.2978	1.21951	1.1306	1.92435	1.35761	2.7988	1.91187	1.41077
P30504	15.3887	1C04_HUMAN HLA class I histocompatibility antigen, Cw-4 alpha chain OS=Homo sapiens GN=HLA-C PE=1 SV=1	0.25154	0.085597	0	0.408179	0.121174	0	0.102889	0	0	0.107709
P13987	11.8723	CD59_HUMAN CD59 glycoprotein OS=Homo sapiens GN=CD59 PE=1 SV=1	0.00305667	0.00525619	0.169822	0.0799756	0.0373026	0.114121	0.0382712	0.0187745	0.134411	0.0667767
Q969F0	9.9449	FATE1_HUMAN Fetal and adult testis-expressed transcript protein OS=Homo sapiens GN=FATE1 PE=1 SV=1										#DIV/0!
Q9H444	17.4185	CHM4B_HUMAN Charged multivesicular body protein 4b OS=Homo sapiens GN=CHMP4B PE=1 SV=1	4.32988e-08	0.0438962	1.13695	0.0581839	0.0593464	0.0625033	0.285602	0.043372	0	0.187761
Q8WXA9	8.2393	SREK1_HUMAN Splicing regulatory glutamine/lysine-rich protein 1 OS=Homo sapiens GN=SREK1 PE=1 SV=1	25.5074	27.1656	6.34939	2.19056	1.84303	1.08098	7.97648	0.523137	7.24122	8.8753
P62851	10.1367	RS25_HUMAN 40S ribosomal protein S25 OS=Homo sapiens GN=RPS25 PE=1 SV=1	1.30635	1.3475	1.62465	2.29062	2.35259	3.31448	6.25805	8.26583	10.0256	4.0873
P0DP24;P0DP23;P0DP25	15.7399	CALM2_HUMAN Calmodulin-2 OS=Homo sapiens GN=CALM2 PE=1 SV=1	0.0412265	0.0354957	0.0971649	0.584217	0.386386	0	0.134962	0.0525111	0	0.147996
P84103	12.9495	SRSF3_HUMAN Serine/arginine-rich splicing factor 3 OS=Homo sapiens GN=SRSF3 PE=1 SV=1	1.05722	1.18721	0.0961492	1.80314	1.72872	0.408174	5.09134	4.1933	0.482283	1.78306
Q9UKE5	10.7568	TNIK_HUMAN TRAF2 and NCK-interacting protein kinase OS=Homo sapiens GN=TNIK PE=1 SV=1	0.49847	0.2133	0.291821	6.88179	6.16121	10.5147	0.739025	0.555786	1.1067	2.99586
P22090	10.424	RS4Y1_HUMAN 40S ribosomal protein S4, Y isoform 1 OS=Homo sapiens GN=RPS4Y1 PE=1 SV=2										#DIV/0!
P49407	9.0678	ARRB1_HUMAN Beta-arrestin-1 OS=Homo sapiens GN=ARRB1 PE=1 SV=2	1.03633	0.828722	0.0700405	0.226857	0.209011	0.0335249	2.16907	1.65457	0.466635	0.743863
Q00577	9.8081	PURA_HUMAN Transcriptional activator protein Pur-alpha OS=Homo sapiens GN=PURA PE=1 SV=2	0.109801	0.25256	0.0474662	0.698196	0.748214	0.765593	1.14091	1.31836	0	0.564567
Q6ZMR3	12.8584	LDH6A_HUMAN L-lactate dehydrogenase A-like 6A OS=Homo sapiens GN=LDHAL6A PE=2 SV=1	0.440674	0.5794	0.598182	0.434472	0.520272	0.720858	1.04252	1.10801	0.971695	0.712898
Q8WWF8	10.1242	CAPSL_HUMAN Calcyphosin-like protein OS=Homo sapiens GN=CAPSL PE=2 SV=4	3.96921	3.37229	3.35634	0.264061	0.056303	0.0637317	0.376531	0.156855	0	1.29059
A8MT69	9.4456	CENPX_HUMAN Centromere protein X OS=Homo sapiens GN=CENPX PE=1 SV=1	14.8477	14.6733	0.143132	4.01817	4.63844	0.0289243	10.5898	16.85	0.438752	7.35869
P01375	8.6825	TNFA_HUMAN Tumor necrosis factor OS=Homo sapiens GN=TNF PE=1 SV=1	18.5629	19.5599	31.6724	17.8513	20.216	2.81945	14.8423	17.9058	18.5531	17.9981
Q96MC9	4.8721	CA147_HUMAN Uncharacterized protein C1orf147 OS=Homo sapiens GN=C1orf147 PE=2 SV=2										#DIV/0!
Q08722	10.366	CD47_HUMAN Leukocyte surface antigen CD47 OS=Homo sapiens GN=CD47 PE=1 SV=1	1.99032	1.93188	2.7276	0.171305	0.0720136	0.0896037	0.164178	0.0857525	0.295399	0.83645
O14603	8.7858	PRY_HUMAN PTPN13-like protein, Y-linked OS=Homo sapiens GN=PRY PE=1 SV=2	38.7523	39.877	74.6318	49.5815	54.8575	68.676	32.5385	38.2195	58.8376	50.6635
Q14520	11.6283	HABP2_HUMAN Hyaluronan-binding protein 2 OS=Homo sapiens GN=HABP2 PE=1 SV=1	5.22177	5.58656	9.14629	8.92653	8.34268	0.604071	6.53402	6.15006	8.4648	6.55298
P49207	10.3345	RL34_HUMAN 60S ribosomal protein L34 OS=Homo sapiens GN=RPL34 PE=1 SV=3	0.0629324	0.0127512	0	2.98683	2.9445	3.10267	9.32929	10.9734	11.5079	4.54669
Q6IQ22	12.1721	RAB12_HUMAN Ras-related protein Rab-12 OS=Homo sapiens GN=RAB12 PE=1 SV=3	0	0	0	0	0	0	0	0	0	0
Q96AX2	12.8283	RAB37_HUMAN Ras-related protein Rab-37 OS=Homo sapiens GN=RAB37 PE=1 SV=3	0.556486	0.675634	0.870534	0.51314	0.500369	0.518532	0.0341262	0.0831766	0	0.416889
P67870	10.0061	CSK2B_HUMAN Casein kinase II subunit beta OS=Homo sapiens GN=CSNK2B PE=1 SV=1	10.2528	11.3514	30.1958	2.41048	2.7078	10.2747	4.80131	5.94791	4.25518	9.13304
Q14964	10.1823	RB39A_HUMAN Ras-related protein Rab-39A OS=Homo sapiens GN=RAB39A PE=1 SV=2	0.53773	0.799148	0.777706	0.0791812	0.0103023	0.0325434	0.0930092	0.228845	0	0.284274
P81605	11.7844	DCD_HUMAN Dermcidin OS=Homo sapiens GN=DCD PE=1 SV=2	1.5085	1.56074	1.58261	1.49852	1.49138	0.791251	0.0481954	0.208894	0.025257	0.968371
O75695	10.7613	XRP2_HUMAN Protein XRP2 OS=Homo sapiens GN=RP2 PE=1 SV=4	0.879465	1.37912	2.44187	0.77348	0.766371	1.56986	0.988734	1.12325	3.03115	1.43926
P01892;P01891;P04439;P10316;P13746;P16188;P16189;P16190;P30453;P30457;P30459	12.5086	1A02_HUMAN HLA class I histocompatibility antigen, A-2 alpha chain OS=Homo sapiens GN=HLA-A PE=1 SV=1	0.0188076	0	0	0	0.00858159	0.0327149	0.0229925	0	0.404178	0.0541416
Q5ZPR3	16.0834	CD276_HUMAN CD276 antigen OS=Homo sapiens GN=CD276 PE=1 SV=1	0.00998874	0.00727791	0.0357528	0.462635	0.0200046	0	0.190308	0.115706	0	0.0935193
Q99613;B5ME19	12.403	EIF3C_HUMAN Eukaryotic translation initiation factor 3 subunit C OS=Homo sapiens GN=EIF3C PE=1 SV=1	0.654857	0.14168	0	0.15481	0.134508	0	1.29238	0.724958	0	0.344799
P30825	11.5269	CTR1_HUMAN High affinity cationic amino acid transporter 1 OS=Homo sapiens GN=SLC7A1 PE=1 SV=1	0	0	0.163026	0.0164321	0.00892083	0	0.0787939	0.0583594	0.9197	0.138359
Q14953	10.4011	KI2S5_HUMAN Killer cell immunoglobulin-like receptor 2DS5 OS=Homo sapiens GN=KIR2DS5 PE=2 SV=1	0.0805973	0.0563099	0.0513829	0	0	0	0	0	0	0.0209211
P62330	12.781	ARF6_HUMAN ADP-ribosylation factor 6 OS=Homo sapiens GN=ARF6 PE=1 SV=2	0	0	0	0.0866083	0.0568173	0	1.04454	3.14475	0	0.481413
Q9UBQ5	12.6815	EIF3K_HUMAN Eukaryotic translation initiation factor 3 subunit K OS=Homo sapiens GN=EIF3K PE=1 SV=1	0.0290437	0.0178598	0.349394	0.190508	0.16132	0.39076	0.485429	0.501494	0.146676	0.252498
Q16625	11.7786	OCLN_HUMAN Occludin OS=Homo sapiens GN=OCLN PE=1 SV=1	0	0	0	0	0	0	0	0	0.0234761	0.00260845
Q9Y6W3	8.7857	CAN7_HUMAN Calpain-7 OS=Homo sapiens GN=CAPN7 PE=1 SV=1	0.00533678	0	0.00976592	0	0.039742	3.45991	0.0139027	0.00171776	0.00929354	0.393297
P07355;A6NMY6	10.5278	ANXA2_HUMAN Annexin A2 OS=Homo sapiens GN=ANXA2 PE=1 SV=2	0	0.0150936	0.0175613	0.06507	0.0126961	0.0173702	0.0144169	0.0599792	0.0338238	0.0262234
P62750	10.8163	RL23A_HUMAN 60S ribosomal protein L23a OS=Homo sapiens GN=RPL23A PE=1 SV=1										#DIV/0!
Q9H7P6	11.266	MB12B_HUMAN Multivesicular body subunit 12B OS=Homo sapiens GN=MVB12B PE=1 SV=2	0.152234	0.0667269	0.29751	0.00740115	0	0	0.0889475	0.121859	0.0953535	0.0922259
P62847	10.9819	RS24_HUMAN 40S ribosomal protein S24 OS=Homo sapiens GN=RPS24 PE=1 SV=1	0.390313	0.0502609	0	0.719165	0.233245	0	1.89175	0	0	0.36497
P51148	12.2616	RAB5C_HUMAN Ras-related protein Rab-5C OS=Homo sapiens GN=RAB5C PE=1 SV=2	0.108086	0.0667674	0	0.0289485	0.0170412	0	0.0531541	0.0217077	0	0.0328561
Q9UBI1	9.491	COMD3_HUMAN COMM domain-containing protein 3 OS=Homo sapiens GN=COMMD3 PE=1 SV=1	0.154834	5.03895	0	0.0867966	4.47163	0	0.0828876	0	0	1.09279
P60981	14.3509	DEST_HUMAN Destrin OS=Homo sapiens GN=DSTN PE=1 SV=3	0.23248	0.214828	0.115189	0.167655	0.180114	1.18283	0.377858	0.317553	0.329935	0.346493
Q9UNE7	10.5778	CHIP_HUMAN E3 ubiquitin-protein ligase CHIP OS=Homo sapiens GN=STUB1 PE=1 SV=2	0.153797	0.0310105	0.0765275	0	0	0	0.320024	0.409827	0	0.110132
Q9NP31	9.8911	SH22A_HUMAN SH2 domain-containing protein 2A OS=Homo sapiens GN=SH2D2A PE=1 SV=3										#DIV/0!
P31431	11.4145	SDC4_HUMAN Syndecan-4 OS=Homo sapiens GN=SDC4 PE=1 SV=2	0	0	0	0	0	0	0	0	0	0
Q14181	10.0529	DPOA2_HUMAN DNA polymerase alpha subunit B OS=Homo sapiens GN=POLA2 PE=1 SV=2	2.12703	1.70961	19.0069	2.6539	2.38678	95.5725	0.305334	7.00843	16.6936	16.3849
Q9UKM9	9.9013	RALY_HUMAN RNA-binding protein Raly OS=Homo sapiens GN=RALY PE=1 SV=1	0.16038	0.38918	0.17759	0.589962	0.271812	0.936976	0.540208	1.62938	0.604227	0.588858
P62837;P61077	12.931	UB2D2_HUMAN Ubiquitin-conjugating enzyme E2 D2 OS=Homo sapiens GN=UBE2D2 PE=1 SV=1	0.150234	0.26645	0.0324179	0.617299	0.720412	0.137805	0.558122	0.970464	0.552518	0.44508
Q96EY5	13.0231	MB12A_HUMAN Multivesicular body subunit 12A OS=Homo sapiens GN=MVB12A PE=1 SV=1	0.0277057	0.0128717	0	0.0335612	0.0140119	0.0136016	0.0144723	0.00368333	0	0.0133231
Q03828	10.8209	EVX2_HUMAN Homeobox even-skipped homolog protein 2 OS=Homo sapiens GN=EVX2 PE=2 SV=2	0.190524	0.0722945	0.211994	0.0344065	0.00983381	0	0	0	0.0338272	0.0614311
Q8IYB1	8.327	M21D2_HUMAN Protein MB21D2 OS=Homo sapiens GN=MB21D2 PE=1 SV=3	0	0	2.02439	0	0	0	0	0	0.044103	0.229833
O75954	11.9364	TSN9_HUMAN Tetraspanin-9 OS=Homo sapiens GN=TSPAN9 PE=1 SV=1	0	0	0	0.0165088	0.0140514	0	0.134692	2.14923	0	0.257165
Q9UBU8	10.2893	MO4L1_HUMAN Mortality factor 4-like protein 1 OS=Homo sapiens GN=MORF4L1 PE=1 SV=2	0	0	0	0	0.0257146	0	0	0	0.0533433	0.00878422
A5D8V6	12.6907	VP37C_HUMAN Vacuolar protein sorting-associated protein 37C OS=Homo sapiens GN=VPS37C PE=1 SV=2	0.0709468	0.044562	2.69451	0.00668497	0.00990796	0.901802	0.0556212	0.108758	0	0.432532
P08670	10.3162	VIME_HUMAN Vimentin OS=Homo sapiens GN=VIM PE=1 SV=4	1.06577	0.932547	1.4246	0.873225	1.05299	0.493351	1.55685	1.69356	1.72921	1.20246
Q9UQN3	11.3713	CHM2B_HUMAN Charged multivesicular body protein 2b OS=Homo sapiens GN=CHMP2B PE=1 SV=1	0	0.0171978	0	0	0.0330673	0	0.018254	0.0347258	0.237784	0.0378921
P21810	37.1837	PGS1_HUMAN Biglycan OS=Homo sapiens GN=BGN PE=1 SV=2	0.00421645	0.0180861	0	0.0233516	0	0.0967722	0.0240435	0	0.576687	0.0825729
P15311	72.6795	EZRI_HUMAN Ezrin OS=Homo sapiens GN=EZR PE=1 SV=4	0	0	0	0.113377	0.0608446	0.0489804	0.298459	0.272321	0.0275975	0.0912865
P06733	77.7207	ENOA_HUMAN Alpha-enolase OS=Homo sapiens GN=ENO1 PE=1 SV=2	7.79182	0.446676	0	2.90424	0.382812	0.136921	3.45504	0.209487	0.0190744	1.70512
P62987;P0CG47;P0CG48;P62979	103.159	RL40_HUMAN Ubiquitin-60S ribosomal protein L40 OS=Homo sapiens GN=UBA52 PE=1 SV=2	58.6856	64.1608	71.7957	51.0328	55.3108	65.7533	25.9734	26.3477	65.4389	53.8332
Q9Y5K6	67.6076	CD2AP_HUMAN CD2-associated protein OS=Homo sapiens GN=CD2AP PE=1 SV=1	1.894	1.50661	0.0574128	1.6653	1.09741	0	1.33088	0.798224	1.06499	1.04609
P61247	99.0923	RS3A_HUMAN 40S ribosomal protein S3a OS=Homo sapiens GN=RPS3A PE=1 SV=2	16.0272	17.5618	28.2189	18.1901	18.4502	23.3531	32.2156	39.7513	55.3196	27.6764
Q8N4C6	58.4759	NIN_HUMAN Ninein OS=Homo sapiens GN=NIN PE=1 SV=4	10.4896	11.0804	13.3315	17.236	20.1346	21.6866	18.0046	26.1443	34.3398	19.1608
P02786	68.635	TFR1_HUMAN Transferrin receptor protein 1 OS=Homo sapiens GN=TFRC PE=1 SV=2	7.5164	8.19821	10.7107	7.42334	6.55398	9.55421	4.42461	5.13007	1.60779	6.79104
Q9BQE3;P68363;Q71U36;Q9H853;Q9NY65	91.5319	TBA1C_HUMAN Tubulin alpha-1C chain OS=Homo sapiens GN=TUBA1C PE=1 SV=1	9.20098	11.5732	13.4458	9.91569	11.2488	11.5069	7.88201	7.04424	9.0804	10.0998
P19823	67.1811	ITIH2_HUMAN Inter-alpha-trypsin inhibitor heavy chain H2 OS=Homo sapiens GN=ITIH2 PE=1 SV=2	4.40316	5.25229	6.59771	5.95996	6.19558	8.87145	4.05216	4.72176	5.99455	5.78318
Q04695	72.7061	K1C17_HUMAN Keratin, type I cytoskeletal 17 OS=Homo sapiens GN=KRT17 PE=1 SV=2	4.66339	3.2634	2.80732	3.30263	3.13913	4.22273	2.63274	0.914018	1.31004	2.91727
Q53EZ4	72.7128	CEP55_HUMAN Centrosomal protein of 55 kDa OS=Homo sapiens GN=CEP55 PE=1 SV=3	16.9705	17.6659	0.434184	24.9474	23.9467	1.53065	18.4116	15.6876	2.86007	13.6061
P04899;P11488;P19087	90.0111	GNAI2_HUMAN Guanine nucleotide-binding protein G(i) subunit alpha-2 OS=Homo sapiens GN=GNAI2 PE=1 SV=3	6.91904	7.90497	11.9493	9.64127	10.1876	10.5719	6.4236	7.39759	10.1678	9.01811
P17066	93.8295	HSP76_HUMAN Heat shock 70 kDa protein 6 OS=Homo sapiens GN=HSPA6 PE=1 SV=2	0.813459	0.7184	0.872905	0.531382	0.585882	0.500087	0.621386	0.748254	0.0432646	0.603891
Q99816	74.5981	TS101_HUMAN Tumor susceptibility gene 101 protein OS=Homo sapiens GN=TSG101 PE=1 SV=2	82.5713	102.174	2.50845	36.7352	40.9328	3.22688	54.5675	15.5354	10.8532	38.7894
P62241	95.7285	RS8_HUMAN 40S ribosomal protein S8 OS=Homo sapiens GN=RPS8 PE=1 SV=2	13.6643	15.9259	23.6048	62.0523	64.4737	98.0422	70.0148	82.8652	129.711	62.2616
Q58FF7	68.1932	H90B3_HUMAN Putative heat shock protein HSP 90-beta-3 OS=Homo sapiens GN=HSP90AB3P PE=5 SV=1	5.67793	6.68982	10.3285	4.96657	5.33173	6.4001	5.10606	6.54743	6.87867	6.43631
Q02543	104.789	RL18A_HUMAN 60S ribosomal protein L18a OS=Homo sapiens GN=RPL18A PE=1 SV=2	120.932	143.062	242.093	39.0393	40.5297	70.4241	70.1204	85.145	110.126	102.386
Q08431	124.187	MFGM_HUMAN Lactadherin OS=Homo sapiens GN=MFGE8 PE=1 SV=2	1.84732	2.74575	0.97928	3.68794	3.7694	3.71497	3.61596	3.75507	2.81593	2.9924
P15880	100.553	RS2_HUMAN 40S ribosomal protein S2 OS=Homo sapiens GN=RPS2 PE=1 SV=2	9.53432	8.33732	4.79106	22.0973	21.4432	11.2787	41.8575	46.2617	30.6957	21.8108
Q969P0	119.391	IGSF8_HUMAN Immunoglobulin superfamily member 8 OS=Homo sapiens GN=IGSF8 PE=1 SV=1	2.66005	2.64424	11.6136	5.23924	5.89377	15.1232	4.42357	5.93014	7.62909	6.79521
P00761	120.714	TRYP_PIG Trypsin OS=Sus scrofa PE=1 SV=1	372.309	421.867	662.469	533.002	529.668	692.534	341.28	354.711	632.852	504.521
P07195;P07864	106.452	LDHB_HUMAN L-lactate dehydrogenase B chain OS=Homo sapiens GN=LDHB PE=1 SV=2	0.380139	0.443748	6.01186	0.559391	0.516103	0.542999	0.364356	0.618136	3.42114	1.42865
P40429;Q6NVV1	94.3083	RL13A_HUMAN 60S ribosomal protein L13a OS=Homo sapiens GN=RPL13A PE=1 SV=2	3.45409	3.34552	3.20985	15.1177	15.933	22.7221	15.4469	18.8543	26.8635	13.883
P16112	109.583	PGCA_HUMAN Aggrecan core protein OS=Homo sapiens GN=ACAN PE=1 SV=2	7.41974	9.25659	12.1233	40.4897	41.882	63.8324	27.7373	36.0417	35.5046	30.4764
Q00839	75.9801	HNRPU_HUMAN Heterogeneous nuclear ribonucleoprotein U OS=Homo sapiens GN=HNRNPU PE=1 SV=6	5.64526	3.47273	0.716728	12.8711	10.2216	4.05683	10.2465	6.15135	4.24795	6.40334
P08133	74.1996	ANXA6_HUMAN Annexin A6 OS=Homo sapiens GN=ANXA6 PE=1 SV=3	5.01371	0.0837788	0.911174	5.73234	0.35282	4.40657	12.2649	0.13633	3.51521	3.60187
O75367	94.1092	H2AY_HUMAN Core histone macro-H2A.1 OS=Homo sapiens GN=H2AFY PE=1 SV=4	15.7329	17.4977	5.44743	22.2551	21.9953	10.0157	14.7577	9.47762	12.06	14.3599
P63092;P09471;Q5JWF2	70.0692	GNAS2_HUMAN Guanine nucleotide-binding protein G(s) subunit alpha isoforms short OS=Homo sapiens GN=GNAS PE=1 SV=1	1.93864	1.21975	0.152197	1.37102	1.4886	4.23981	2.94872	3.7874	3.16127	2.25638
P04004	74.7263	VTNC_HUMAN Vitronectin OS=Homo sapiens GN=VTN PE=1 SV=1	32.4032	32.3193	40.4538	20.934	21.7128	25.6816	23.2351	28.1562	28.8029	28.1888
P68133;P62736;P63267;P68032	84.231	ACTS_HUMAN Actin, alpha skeletal muscle OS=Homo sapiens GN=ACTA1 PE=1 SV=1	0.70134	0.696626	0.654269	3.80226	3.48076	1.5321	2.52743	1.17652	2.04467	1.84622
P49368	78.3654	TCPG_HUMAN T-complex protein 1 subunit gamma OS=Homo sapiens GN=CCT3 PE=1 SV=4	0.249806	0.279097	0.313787	1.11527	1.1891	1.31752	1.85864	2.38875	2.4147	1.2363
P11387	73.87	TOP1_HUMAN DNA topoisomerase 1 OS=Homo sapiens GN=TOP1 PE=1 SV=2	3.14839	3.38324	3.50741	3.13945	3.39652	2.8985	3.60691	4.93947	5.10538	3.68058
P61981	59.5367	1433G_HUMAN 14-3-3 protein gamma OS=Homo sapiens GN=YWHAG PE=1 SV=2	0.0454298	0.0407735	0.0869029	0.0826871	0.0627874	0.109215	0.0277007	0.0557844	0.182612	0.0770992
P62258	79.9853	1433E_HUMAN 14-3-3 protein epsilon OS=Homo sapiens GN=YWHAE PE=1 SV=1	2.38922	3.59184	4.34408	3.4189	3.3507	7.02715	3.95057	6.06129	7.97737	4.67901
P62879;P16520	79.2174	GBB2_HUMAN Guanine nucleotide-binding protein G(I)/G(S)/G(T) subunit beta-2 OS=Homo sapiens GN=GNB2 PE=1 SV=3	0.917808	0.761493	1.16316	0.440435	0.432557	0.477928	0.525399	0.697358	0.714437	0.681175
P19012	60.1995	K1C15_HUMAN Keratin, type I cytoskeletal 15 OS=Homo sapiens GN=KRT15 PE=1 SV=3	12.5179	12.7336	26.0479	12.9834	13.2508	24.5616	11.1273	14.1461	20.6669	16.4484
P62701;Q8TD47	62.4142	RS4X_HUMAN 40S ribosomal protein S4, X isoform OS=Homo sapiens GN=RPS4X PE=1 SV=2	4.26465	4.76717	1.31521	5.03925	4.81455	1.57689	9.56578	9.15363	4.9758	5.05255
Q13509	72.632	TBB3_HUMAN Tubulin beta-3 chain OS=Homo sapiens GN=TUBB3 PE=1 SV=2										#DIV/0!
P02649	51.4352	APOE_HUMAN Apolipoprotein E OS=Homo sapiens GN=APOE PE=1 SV=1	1.96337	2.31189	2.25914	2.34584	2.83678	3.25724	1.94676	1.76938	3.40237	2.45475
Q9Y3U8	58.1347	RL36_HUMAN 60S ribosomal protein L36 OS=Homo sapiens GN=RPL36 PE=1 SV=3	3.93237	4.55132	9.03559	15.9275	18.1763	32.2222	15.1722	21.8242	37.2841	17.5695
O43491	46.8273	E41L2_HUMAN Band 4.1-like protein 2 OS=Homo sapiens GN=EPB41L2 PE=1 SV=1	6.16931	5.60327	0.952567	4.07784	4.53138	0.746893	0.855255	1.07905	0.275874	2.69905
P26038	60.3076	MOES_HUMAN Moesin OS=Homo sapiens GN=MSN PE=1 SV=3	23.7926	24.1365	43.8714	12.2339	12.3116	23.0507	7.98395	10.1643	24.6172	20.2402
P46779	57.9895	RL28_HUMAN 60S ribosomal protein L28 OS=Homo sapiens GN=RPL28 PE=1 SV=3	4.20208	4.78621	3.8155	12.0882	12.4044	12.0159	14.096	16.2414	15.5698	10.58
Q9H4B7	53.4886	TBB1_HUMAN Tubulin beta-1 chain OS=Homo sapiens GN=TUBB1 PE=1 SV=1	4.65837	4.09986	0	4.16261	3.56751	0.264135	2.71344	0.734391	0.0165985	2.24632
Q13748	75.3162	TBA3C_HUMAN Tubulin alpha-3C/D chain OS=Homo sapiens GN=TUBA3C PE=1 SV=3										#DIV/0!
Q562R1	55.0601	ACTBL_HUMAN Beta-actin-like protein 2 OS=Homo sapiens GN=ACTBL2 PE=1 SV=2	0.64316	0.38861	0.202572	2.14089	1.64184	0.209069	1.32256	0.297578	0.32181	0.796454
P62937	53.3958	PPIA_HUMAN Peptidyl-prolyl cis-trans isomerase A OS=Homo sapiens GN=PPIA PE=1 SV=2	0.878985	0.516417	1.27447	1.12414	1.3948	0.917855	1.20015	0.801975	1.32215	1.04788
P26641	52.434	EF1G_HUMAN Elongation factor 1-gamma OS=Homo sapiens GN=EEF1G PE=1 SV=3	3.5697	3.13838	2.58658	6.98545	7.46473	8.76702	3.05817	3.25269	1.62646	4.49435
Q86X29	58.5936	LSR_HUMAN Lipolysis-stimulated lipoprotein receptor OS=Homo sapiens GN=LSR PE=1 SV=4	37.7751	43.9403	72.1878	50.432	52.0831	89.7187	32.8012	42.6421	73.5947	55.0194
P68366	83.4584	TBA4A_HUMAN Tubulin alpha-4A chain OS=Homo sapiens GN=TUBA4A PE=1 SV=1	10.5192	12.3556	15.7428	8.86232	9.69323	11.3134	5.32957	6.57854	12.1706	10.285
P27348;P31947	76.188	1433T_HUMAN 14-3-3 protein theta OS=Homo sapiens GN=YWHAQ PE=1 SV=1	0.0182301	0.0585779	0.0517896	0.130927	0.186825	0.0947819	0.0602003	0.0710144	0.162672	0.0927798
P62249	71.2126	RS16_HUMAN 40S ribosomal protein S16 OS=Homo sapiens GN=RPS16 PE=1 SV=2	26.109	25.8402	41.1459	37.4374	32.9726	39.5633	30.873	33.0066	40.568	34.1684
P50995;P27216	71.6992	ANX11_HUMAN Annexin A11 OS=Homo sapiens GN=ANXA11 PE=1 SV=1	0.462452	0.142541	0.716927	0.671265	0.72227	0.7215	0.972513	1.79344	3.82925	1.11468
P05388	77.2777	RLA0_HUMAN 60S acidic ribosomal protein P0 OS=Homo sapiens GN=RPLP0 PE=1 SV=1	7.39984	6.59138	6.78006	9.6366	9.87139	9.90146	28.1741	34.7143	38.3136	16.8203
P14618;P30613	73.7584	KPYM_HUMAN Pyruvate kinase PKM OS=Homo sapiens GN=PKM PE=1 SV=4	0.632881	0.793559	1.35805	1.27965	1.46314	2.60019	1.39947	2.0016	4.80187	1.81449
P50990	74.0165	TCPQ_HUMAN T-complex protein 1 subunit theta OS=Homo sapiens GN=CCT8 PE=1 SV=4	0.481554	0.441441	1.28623	0.864099	1.10177	1.11712	1.07692	1.1082	1.52897	1.0007
P08754	86.8001	GNAI3_HUMAN Guanine nucleotide-binding protein G(k) subunit alpha OS=Homo sapiens GN=GNAI3 PE=1 SV=3	9.3957	10.4025	16.4761	13.4596	14.452	15.4267	7.89347	10.6298	13.9748	12.4567
Q13733	71.3663	AT1A4_HUMAN Sodium/potassium-transporting ATPase subunit alpha-4 OS=Homo sapiens GN=ATP1A4 PE=1 SV=3	0.0199214	0.029046	0.0348431	0.00793761	0.00761628	0.0193753	0.0515933	0.0426502	0.0391688	0.0280169
P61313	78.4625	RL15_HUMAN 60S ribosomal protein L15 OS=Homo sapiens GN=RPL15 PE=1 SV=2	8.16901	7.32941	5.13712	22.712	22.4889	10.9355	22.4554	12.8911	11.5059	13.736
Q8NHW5	73.7805	RLA0L_HUMAN 60S acidic ribosomal protein P0-like OS=Homo sapiens GN=RPLP0P6 PE=5 SV=1										#DIV/0!
P26373	70.1476	RL13_HUMAN 60S ribosomal protein L13 OS=Homo sapiens GN=RPL13 PE=1 SV=4	9.68292	10.5375	14.5689	24.6465	26.1696	37.2071	32.3884	41.3618	43.7491	26.7013
P31946	73.1169	1433B_HUMAN 14-3-3 protein beta/alpha OS=Homo sapiens GN=YWHAB PE=1 SV=3	0.791099	1.13914	0.275745	0.459945	0.448547	0.313087	0.0821321	0.198893	0.780741	0.498815
P53990	94.0086	IST1_HUMAN IST1 homolog OS=Homo sapiens GN=IST1 PE=1 SV=1	3.36933	2.57441	4.96948	3.84454	3.91963	6.6555	4.33686	6.48007	6.92781	4.7864
Q9UN37	81.9245	VPS4A_HUMAN Vacuolar protein sorting-associated protein 4A OS=Homo sapiens GN=VPS4A PE=1 SV=1	1.30563	0.644015	0.440009	3.20354	2.91065	1.8093	4.01918	2.49825	2.56652	2.15523
P35908	197.196	K22E_HUMAN Keratin, type II cytoskeletal 2 epidermal OS=Homo sapiens GN=KRT2 PE=1 SV=2	16.7418	18.9019	36.3299	20.2734	21.1808	29.1319	10.7026	12.8368	19.5324	20.6257
P55268	193.757	LAMB2_HUMAN Laminin subunit beta-2 OS=Homo sapiens GN=LAMB2 PE=1 SV=2	1.97178	1.75005	2.69062	4.35934	4.31998	5.3365	4.58053	4.76818	6.58419	4.04013
P00330	237.705	ADH1_YEAST Alcohol dehydrogenase 1 OS=Saccharomyces cerevisiae (strain ATCC 204508 / S288c) GN=ADH1 PE=1 SV=5	129.462	133.69	146.657	129.991	137.181	285.683	91.8213	128.662	111.522	143.852
P39023;Q92901	178.338	RL3_HUMAN 60S ribosomal protein L3 OS=Homo sapiens GN=RPL3 PE=1 SV=2	11.5169	8.94955	8.59843	14.9579	12.5627	12.99	22.2172	11.8573	13.8648	13.0572
P84243	124.17	H33_HUMAN Histone H3.3 OS=Homo sapiens GN=H3F3A PE=1 SV=2										#DIV/0!
Q9P2B2	224.846	FPRP_HUMAN Prostaglandin F2 receptor negative regulator OS=Homo sapiens GN=PTGFRN PE=1 SV=2	2.5378	2.49945	2.78025	3.10827	3.07412	5.35817	3.71922	3.92804	7.03215	3.78194
P14543	206.625	NID1_HUMAN Nidogen-1 OS=Homo sapiens GN=NID1 PE=1 SV=3	9.60732	12.4719	11.7905	16.2086	17.501	18.7067	6.15647	7.39201	6.13577	11.7745
P12956	181.927	XRCC6_HUMAN X-ray repair cross-complementing protein 6 OS=Homo sapiens GN=XRCC6 PE=1 SV=2	16.0245	15.9369	13.4508	15.5875	16.047	22.5615	16.8028	17.0496	21.4776	17.2154
P36578	176.699	RL4_HUMAN 60S ribosomal protein L4 OS=Homo sapiens GN=RPL4 PE=1 SV=5	8.52764	10.1027	12.7331	28.2183	33.2542	46.4087	33.7203	41.899	58.2148	30.3421
P08238;Q58FF6;Q58FF8	164.201	HS90B_HUMAN Heat shock protein HSP 90-beta OS=Homo sapiens GN=HSP90AB1 PE=1 SV=4	14.1775	16.2612	26.8204	9.60271	11.0263	15.3914	11.449	16.1625	16.5113	15.2669
P07900	142.892	HS90A_HUMAN Heat shock protein HSP 90-alpha OS=Homo sapiens GN=HSP90AA1 PE=1 SV=5	24.3505	26.5452	45.2173	13.6544	13.4124	19.5779	16.7969	21.6507	36.166	24.1524
Q93079;O60814;P57053;P58876;P62807;Q5QNW6;Q96A08;Q99877;Q99879;Q99880	152.29	H2B1H_HUMAN Histone H2B type 1-H OS=Homo sapiens GN=HIST1H2BH PE=1 SV=3	573.047	725.648	1421.78	642.322	702.189	1308.91	479.044	637.801	1117.59	845.37
P13645;Q99456	211.023	K1C10_HUMAN Keratin, type I cytoskeletal 10 OS=Homo sapiens GN=KRT10 PE=1 SV=6	16.4621	19.4048	31.8772	25.5272	27.8892	48.2211	5.83634	6.96682	9.91967	21.3449
P08195	185.427	4F2_HUMAN 4F2 cell-surface antigen heavy chain OS=Homo sapiens GN=SLC3A2 PE=1 SV=3	79.9996	88.1258	147.929	42.7936	42.6425	60.1158	23.8673	30.7892	40.8019	61.8961
P02769	158.518	ALBU_BOVIN Serum albumin OS=Bos taurus GN=ALB PE=1 SV=4	36.5016	38.0058	46.3572	16.9404	15.8239	12.1778	17.6046	16.8712	18.762	24.3383
P13611	168.657	CSPG2_HUMAN Versican core protein OS=Homo sapiens GN=VCAN PE=1 SV=3	1.84452	1.52184	3.69301	2.5666	2.64556	2.71073	3.995	3.06626	2.58419	2.73641
P11047	452.047	LAMC1_HUMAN Laminin subunit gamma-1 OS=Homo sapiens GN=LAMC1 PE=1 SV=3	2.98206	6.54122	7.1909	10.3069	11.1458	10.602	7.32364	10.2167	10.9238	8.58146
O00468	496.601	AGRIN_HUMAN Agrin OS=Homo sapiens GN=AGRN PE=1 SV=5	115.086	141.506	242.725	198.554	194.68	372.603	99.5316	123.383	196.11	187.131
P07942	421.994	LAMB1_HUMAN Laminin subunit beta-1 OS=Homo sapiens GN=LAMB1 PE=1 SV=2	45.2095	54.6042	76.0408	30.6772	38.3647	18.7012	27.6007	26.8099	36.5838	39.3991
Q8WUM4	436.929	PDC6I_HUMAN Programmed cell death 6-interacting protein OS=Homo sapiens GN=PDCD6IP PE=1 SV=1	1.82632	2.65567	9.8867	4.71323	5.34573	20.3021	4.05081	8.10444	7.71799	7.17811
O15230	604.153	LAMA5_HUMAN Laminin subunit alpha-5 OS=Homo sapiens GN=LAMA5 PE=1 SV=8	7.34144	8.93658	31.9318	15.8101	16.8311	52.2582	13.7732	17.1308	32.4149	21.8253
P78527	505.914	PRKDC_HUMAN DNA-dependent protein kinase catalytic subunit OS=Homo sapiens GN=PRKDC PE=1 SV=3	61.4112	79.6346	657.646	58.0005	64.4107	283.202	34.0103	57.5851	337.311	181.468
P09874	549.222	PARP1_HUMAN Poly [ADP-ribose] polymerase 1 OS=Homo sapiens GN=PARP1 PE=1 SV=4	81.3803	91.8676	162.167	76.653	73.2834	134.932	75.8446	97.0434	153.823	105.222
P98160	478.118	PGBM_HUMAN Basement membrane-specific heparan sulfate proteoglycan core protein OS=Homo sapiens GN=HSPG2 PE=1 SV=4	3.90654	3.6728	3.98349	4.5742	5.19458	8.46631	7.78259	8.41299	15.4039	6.82193
P0DMV9;P0DMV8	272.236	HS71B_HUMAN Heat shock 70 kDa protein 1B OS=Homo sapiens GN=HSPA1B PE=1 SV=1	26.2905	31.9048	26.9615	44.2078	45.7051	59.6622	31.6436	37.8242	26.5908	36.7545
P04264;P05787	274.543	K2C1_HUMAN Keratin, type II cytoskeletal 1 OS=Homo sapiens GN=KRT1 PE=1 SV=6	51.6824	58.4712	66.9808	51.5682	54.2353	98.3611	7.46143	8.6031	50.4992	49.7625
Q71DI3	157.482	H32_HUMAN Histone H3.2 OS=Homo sapiens GN=HIST2H3A PE=1 SV=3	108.252	25.3055	7.28273	72.1942	27.7122	38.8665	22.5735	22.2099	5.2111	36.623
P68431;Q16695;Q6NXT2	147.862	H31_HUMAN Histone H3.1 OS=Homo sapiens GN=HIST1H3A PE=1 SV=2	84.4728	21.9792	0	50.5302	12.8558	0.154335	17.1868	0.00752808	0.0443614	20.8034
P25391	231.958	LAMA1_HUMAN Laminin subunit alpha-1 OS=Homo sapiens GN=LAMA1 PE=1 SV=2	17.0284	22.748	36.6904	2.18533	2.78809	4.57417	1.8281	2.60723	7.22852	10.8531
Q16363	324.457	LAMA4_HUMAN Laminin subunit alpha-4 OS=Homo sapiens GN=LAMA4 PE=1 SV=4	0.897925	1.0603	1.78607	1.70837	1.67418	1.91323	1.79248	2.46327	12.0511	2.81632
P05023	278.839	AT1A1_HUMAN Sodium/potassium-transporting ATPase subunit alpha-1 OS=Homo sapiens GN=ATP1A1 PE=1 SV=1	4.8901	5.66302	16.9799	6.97314	7.22093	13.16	5.33869	6.34485	10.7238	8.58826
P11142	361.467	HSP7C_HUMAN Heat shock cognate 71 kDa protein OS=Homo sapiens GN=HSPA8 PE=1 SV=1	15.6915	19.2798	35.3589	14.2435	15.1266	24.7139	18.2108	21.6807	28.741	21.4496
P48668;P02538	103.639	K2C6C_HUMAN Keratin, type II cytoskeletal 6C OS=Homo sapiens GN=KRT6C PE=1 SV=3										#DIV/0!
Q02878	146.104	RL6_HUMAN 60S ribosomal protein L6 OS=Homo sapiens GN=RPL6 PE=1 SV=3	6.12953	6.18505	11.3572	25.2288	26.9492	49.5811	48.0964	59.8959	94.9609	36.4871
P39060	96.8812	COIA1_HUMAN Collagen alpha-1(XVIII) chain OS=Homo sapiens GN=COL18A1 PE=1 SV=5	5.20902	5.05419	10.1364	2.23049	2.1955	5.28505	2.79998	3.94714	5.34522	4.68922
P63261;P60709;Q9BYX7	119.136	ACTG_HUMAN Actin, cytoplasmic 2 OS=Homo sapiens GN=ACTG1 PE=1 SV=1	1.8472	2.03741	2.91831	3.78487	3.90069	6.61092	4.56306	4.60849	9.2043	4.38614
P13637	113.976	AT1A3_HUMAN Sodium/potassium-transporting ATPase subunit alpha-3 OS=Homo sapiens GN=ATP1A3 PE=1 SV=3	13.0036	15.0282	5.30395	5.45071	5.48748	5.35262	6.95091	9.48907	6.18043	8.02744
P54652	144.704	HSP72_HUMAN Heat shock-related 70 kDa protein 2 OS=Homo sapiens GN=HSPA2 PE=1 SV=1	2.95425	3.31777	2.9633	5.5261	6.04154	2.6826	2.08796	2.94712	1.42316	3.32709
P13010	98.7583	XRCC5_HUMAN X-ray repair cross-complementing protein 5 OS=Homo sapiens GN=XRCC5 PE=1 SV=3	4.5605	4.89464	3.87074	9.53092	9.83475	10.6569	13.3911	15.3629	22.3787	10.4979
P50991	99.6666	TCPD_HUMAN T-complex protein 1 subunit delta OS=Homo sapiens GN=CCT4 PE=1 SV=4	0.354106	0.360701	0.259651	1.07853	1.06472	1.07795	0.854391	0.838521	0.738484	0.73634
P13647	90.759	K2C5_HUMAN Keratin, type II cytoskeletal 5 OS=Homo sapiens GN=KRT5 PE=1 SV=3	3.02268	3.52027	6.72427	3.04017	2.82448	4.00085	1.71191	2.73644	1.41114	3.22136
P04259	98.558	K2C6B_HUMAN Keratin, type II cytoskeletal 6B OS=Homo sapiens GN=KRT6B PE=1 SV=5										#DIV/0!
Q14112	81.9082	NID2_HUMAN Nidogen-2 OS=Homo sapiens GN=NID2 PE=1 SV=3	9.59634	9.10094	11.001	10.8309	9.95194	11.6626	5.03675	6.03664	6.42771	8.84942
P68371;P04350;Q3ZCM7	101.664	TBB4B_HUMAN Tubulin beta-4B chain OS=Homo sapiens GN=TUBB4B PE=1 SV=1	0.739771	0.731095	0.939719	3.41322	3.19233	3.41782	2.31351	2.82225	0.904299	2.05267
P34931	147.788	HS71L_HUMAN Heat shock 70 kDa protein 1-like OS=Homo sapiens GN=HSPA1L PE=1 SV=2	1.65836	8.29822	2.09957	2.5899	3.95139	2.66529	0.809225	2.8897	0.436938	2.82207
P04406	105.198	G3P_HUMAN Glyceraldehyde-3-phosphate dehydrogenase OS=Homo sapiens GN=GAPDH PE=1 SV=3	2.54107	2.9416	15.5142	6.6564	7.01861	4.0066	4.89108	5.92976	5.09541	6.06608
O95678	87.7181	K2C75_HUMAN Keratin, type II cytoskeletal 75 OS=Homo sapiens GN=KRT75 PE=1 SV=2	18.5489	20.1288	32.5085	14.0784	13.8036	20.3297	22.1248	19.3103	26.5014	20.8149
P07437;A6NNZ2;Q13885;Q9BUF5;Q9BVA1	117.014	TBB5_HUMAN Tubulin beta chain OS=Homo sapiens GN=TUBB PE=1 SV=2	4.89138	4.6142	1.67501	11.9286	12.3521	8.22451	9.21945	10.1392	6.54484	7.73215
Q06481	160.495	APLP2_HUMAN Amyloid-like protein 2 OS=Homo sapiens GN=APLP2 PE=1 SV=2	2.56216	3.06054	3.41	6.50193	6.35732	9.54632	7.34747	10.0096	13.6582	6.93927
P62424	148.486	RL7A_HUMAN 60S ribosomal protein L7a OS=Homo sapiens GN=RPL7A PE=1 SV=2	5.44444	5.83777	10.7372	18.4398	18.4188	27.1225	19.6136	24.5154	34.7054	18.315
P18124	135.523	RL7_HUMAN 60S ribosomal protein L7 OS=Homo sapiens GN=RPL7 PE=1 SV=1	16.7391	18.2415	31.5505	30.7423	33.2886	52.1659	28.3836	41.7354	51.117	33.7738
P50993	127.541	AT1A2_HUMAN Sodium/potassium-transporting ATPase subunit alpha-2 OS=Homo sapiens GN=ATP1A2 PE=1 SV=1	56.22	69.8953	108.722	24.2555	26.2893	40.5767	31.7032	41.2511	48.4856	49.711
Q7Z794	146.727	K2C1B_HUMAN Keratin, type II cytoskeletal 1b OS=Homo sapiens GN=KRT77 PE=2 SV=3	30.2005	20.9825	12.2489	72.5344	51.4248	32.9423	22.7224	9.41759	7.4596	28.8814
P02533	137.262	K1C14_HUMAN Keratin, type I cytoskeletal 14 OS=Homo sapiens GN=KRT14 PE=1 SV=4	3.87804	2.36783	3.27253	1.74781	1.70622	1.78801	1.94365	0.328307	0.928114	1.99561
P35527	175.483	K1C9_HUMAN Keratin, type I cytoskeletal 9 OS=Homo sapiens GN=KRT9 PE=1 SV=3	52.6734	57.6524	47.407	40.116	39.9509	34.7787	6.71756	5.29619	2.34957	31.8824
P33778;P06899;P23527;Q16778;Q6DN03;Q6DRA6;Q8N257	151.042	H2B1B_HUMAN Histone H2B type 1-B OS=Homo sapiens GN=HIST1H2BB PE=1 SV=2	76.1325	97.4025	182.333	108.717	120.203	202.944	71.6099	94.8224	157.076	123.471
P62805	181.599	H4_HUMAN Histone H4 OS=Homo sapiens GN=HIST1H4A PE=1 SV=2	807.112	988.315	1897.84	783.389	866.225	1585.92	492.031	688.573	1220.52	1036.66
O75131	113.344	CPNE3_HUMAN Copine-3 OS=Homo sapiens GN=CPNE3 PE=1 SV=1	0.751629	0.896585	1.23484	5.77209	5.76123	8.11458	4.36126	5.63468	7.53275	4.45107
P08779	110.155	K1C16_HUMAN Keratin, type I cytoskeletal 16 OS=Homo sapiens GN=KRT16 PE=1 SV=4	1.59028	2.55249	2.07508	1.5921	1.44414	1.18573	0.606662	0.613068	0.471777	1.34792
P23396	110.491	RS3_HUMAN 40S ribosomal protein S3 OS=Homo sapiens GN=RPS3 PE=1 SV=2	149.667	191.539	330.707	154.811	174.361	296.207	105.149	140.425	204.304	194.13
O00560	149.005	SDCB1_HUMAN Syntenin-1 OS=Homo sapiens GN=SDCBP PE=1 SV=1	4.31861	6.30671	4.51543	13.0317	13.333	11.4425	11.0237	10.835	8.33473	9.23792
P19338	107.051	NUCL_HUMAN Nucleolin OS=Homo sapiens GN=NCL PE=1 SV=3	27.9518	29.3539	47.9753	20.7183	21.1655	35.212	22.8198	27.0975	38.7561	30.1167
Q86YQ8;O95741;Q8IYJ1;Q96A23	140.344	CPNE8_HUMAN Copine-8 OS=Homo sapiens GN=CPNE8 PE=1 SV=2	0.62567	0.328163	1.7027	3.15552	1.85342	2.09023	2.09341	0.46356	3.69223	1.77832
Q9P265	109.397	DIP2B_HUMAN Disco-interacting protein 2 homolog B OS=Homo sapiens GN=DIP2B PE=1 SV=3	0.24389	0.185831	8.62895	0.24344	0.21927	3.08576	0.358524	0.34482	0.516647	1.53635
Q02241	54.7722	KIF23_HUMAN Kinesin-like protein KIF23 OS=Homo sapiens GN=KIF23 PE=1 SV=3	0.385381	0.385846	1.1073	0.472549	0.417284	0.584843	0.671097	0.713328	1.7329	0.718947
P61204;P84077	42.8328	ARF3_HUMAN ADP-ribosylation factor 3 OS=Homo sapiens GN=ARF3 PE=1 SV=2	0.161973	0.243458	0.0652539	0.665739	0.433609	0.343907	0.607134	0.613664	0.452138	0.398542
P62888	38.6962	RL30_HUMAN 60S ribosomal protein L30 OS=Homo sapiens GN=RPL30 PE=1 SV=2	1.44398	1.42659	3.44136	8.56576	10.1937	17.6193	12.6238	16.6053	28.9398	11.2066
P78371	36.7255	TCPB_HUMAN T-complex protein 1 subunit beta OS=Homo sapiens GN=CCT2 PE=1 SV=4	5.37762	4.82292	7.96564	6.57647	3.61845	3.25658	3.23414	4.80017	6.42688	5.11987
P62910	46.395	RL32_HUMAN 60S ribosomal protein L32 OS=Homo sapiens GN=RPL32 PE=1 SV=2	6.37837	6.43879	2.70029	18.5298	16.9629	7.32108	23.2763	22.5175	7.52287	12.4053
P46776	38.5891	RL27A_HUMAN 60S ribosomal protein L27a OS=Homo sapiens GN=RPL27A PE=1 SV=2	4.85834	5.86016	6.65515	16.1503	15.0418	27.7283	17.1026	24.4277	24.7487	15.8415
P23528;Q9Y281	30.9447	COF1_HUMAN Cofilin-1 OS=Homo sapiens GN=CFL1 PE=1 SV=3	2.94295	3.72003	5.29938	3.85619	5.04458	6.06913	2.08882	3.59568	4.32463	4.1046
Q06830	40.7912	PRDX1_HUMAN Peroxiredoxin-1 OS=Homo sapiens GN=PRDX1 PE=1 SV=1	0.447766	0.540786	2.10428	1.54431	1.54671	4.37082	1.04728	1.42926	2.15321	1.68716
P54709	45.2862	AT1B3_HUMAN Sodium/potassium-transporting ATPase subunit beta-3 OS=Homo sapiens GN=ATP1B3 PE=1 SV=1	0.503276	0.577065	1.32667	1.48988	1.26093	1.0248	1.16547	0.874205	1.74285	1.10724
Q8WV92	32.9604	MITD1_HUMAN MIT domain-containing protein 1 OS=Homo sapiens GN=MITD1 PE=1 SV=1	1.80096	2.23346	2.63237	1.67182	1.95829	2.98373	0.262959	0.341752	1.22855	1.67932
B2RXH8;B7ZW38;O60812;P0DMR1	39.268	HNRC2_HUMAN Heterogeneous nuclear ribonucleoprotein C-like 2 OS=Homo sapiens GN=HNRNPCL2 PE=1 SV=1	0.313839	0.315037	0.262666	0.249794	0.137921	0.605959	0.33142	0.219665	0.0715967	0.278655
O14654	35.0517	IRS4_HUMAN Insulin receptor substrate 4 OS=Homo sapiens GN=IRS4 PE=1 SV=1	0.0271246	0.0632057	0.0649941	0.131512	0.124883	0.0804313	0.159751	0.166491	4.03606	0.539383
P51149	40.9275	RAB7A_HUMAN Ras-related protein Rab-7a OS=Homo sapiens GN=RAB7A PE=1 SV=1	0.505386	0.383923	0.487462	0.642204	0.772073	1.12498	0.49391	0.61251	2.07958	0.789115
Q9Y624	33.8926	JAM1_HUMAN Junctional adhesion molecule A OS=Homo sapiens GN=F11R PE=1 SV=1	0.0497398	0.095086	0.176105	0.0634792	0.0654489	0.159841	0.0903341	0.212235	0.211782	0.124895
P83731	37.7399	RL24_HUMAN 60S ribosomal protein L24 OS=Homo sapiens GN=RPL24 PE=1 SV=1	2.2437	2.25754	0.960028	8.9811	8.81757	9.50601	14.8617	18.9577	11.6352	8.69117
O00186	32.2057	STXB3_HUMAN Syntaxin-binding protein 3 OS=Homo sapiens GN=STXBP3 PE=1 SV=2	0.262634	0.210387	0.596059	0.604345	0.709866	1.56776	0.149218	0.277699	0.39353	0.530166
Q6PIW4	31.9735	FIGL1_HUMAN Fidgetin-like protein 1 OS=Homo sapiens GN=FIGNL1 PE=1 SV=2	8.64689	5.05704	4.02003	2.29986	2.0331	1.82734	6.61397	3.33845	2.99806	4.09275
P35052	41.0998	GPC1_HUMAN Glypican-1 OS=Homo sapiens GN=GPC1 PE=1 SV=2	1.07599	1.06001	1.81594	1.90498	1.90914	3.37556	2.00036	2.32837	2.99077	2.05124
P09543	37.9942	CN37_HUMAN 2',3'-cyclic-nucleotide 3'-phosphodiesterase OS=Homo sapiens GN=CNP PE=1 SV=2	0.077787	0.159739	0.701074	0.224832	0.491501	2.25146	0.851315	1.26754	9.97682	1.77801
O14672	40.0699	ADA10_HUMAN Disintegrin and metalloproteinase domain-containing protein 10 OS=Homo sapiens GN=ADAM10 PE=1 SV=1	0.130086	0.0844907	0.13219	0.467539	0.319109	0.113988	0.448705	0.127714	0.16153	0.220594
P62070	40.3465	RRAS2_HUMAN Ras-related protein R-Ras2 OS=Homo sapiens GN=RRAS2 PE=1 SV=1	0.199341	0.231808	0.289561	0.221282	0.250871	0.00760836	0.0766418	0.465383	0.242683	0.220576
P61026;P59190;P61106;Q96DA2	55.1683	RAB10_HUMAN Ras-related protein Rab-10 OS=Homo sapiens GN=RAB10 PE=1 SV=1	0.0535984	0.0324329	0.204957	0.0327377	0.0392208	0.148273	0.291659	0.107398	0.758572	0.185428
P50502;Q8IZP2;Q8NFI4	44.896	F10A1_HUMAN Hsc70-interacting protein OS=Homo sapiens GN=ST13 PE=1 SV=2	0.764335	0.898844	0.48614	0.116779	0.169689	0.0499749	0.532698	0.517986	0.165252	0.4113
O75351	45.2777	VPS4B_HUMAN Vacuolar protein sorting-associated protein 4B OS=Homo sapiens GN=VPS4B PE=1 SV=2	0.55435	0.648181	0.0619352	2.68637	3.08264	0.0996488	3.84156	1.81555	0.322449	1.45696
Q96L21	40.1932	RL10L_HUMAN 60S ribosomal protein L10-like OS=Homo sapiens GN=RPL10L PE=1 SV=3	0.0248057	0.0196832	0.0111247	0.126395	0.12907	0.118953	0.223865	0.270987	0.136163	0.117894
P08727	43.8661	K1C19_HUMAN Keratin, type I cytoskeletal 19 OS=Homo sapiens GN=KRT19 PE=1 SV=4										#DIV/0!
Q6ZRR7	27.2313	LRRC9_HUMAN Leucine-rich repeat-containing protein 9 OS=Homo sapiens GN=LRRC9 PE=2 SV=2	17.7339	22.0201	46.6628	17.6185	19.1353	40.959	12.4081	18.5174	35.5261	25.6202
Q9UKD2	32.4062	MRT4_HUMAN mRNA turnover protein 4 homolog OS=Homo sapiens GN=MRTO4 PE=1 SV=2	10.1981	11.7958	14.2976	8.40844	9.49403	12.0088	5.74949	9.33946	4.47485e-05	9.03242
Q7Z3Y7	45.3804	K1C28_HUMAN Keratin, type I cytoskeletal 28 OS=Homo sapiens GN=KRT28 PE=1 SV=2	2.68227	1.52037	0.0151556	1.48831	0.772015	0.0183863	0.888467	0.0356062	2.30848	1.08101
P35222	34.9057	CTNB1_HUMAN Catenin beta-1 OS=Homo sapiens GN=CTNNB1 PE=1 SV=1	39.3109	51.7884	67.0045	90.7294	99.6439	128.123	42.8637	52.6254	49.4901	69.0644
P07947;P06241;P12931	39.0872	YES_HUMAN Tyrosine-protein kinase Yes OS=Homo sapiens GN=YES1 PE=1 SV=3	2.5178	0.652562	1.44763	0.309592	0.262451	0.414703	4.22138	0.691259	3.30343	1.53565
P48643	35.7843	TCPE_HUMAN T-complex protein 1 subunit epsilon OS=Homo sapiens GN=CCT5 PE=1 SV=1	0.0329859	0.0568821	0.159927	0.175871	0.280476	0.550014	0.425801	0.766788	7.65046	1.12213
Q14568	46.3448	HS902_HUMAN Heat shock protein HSP 90-alpha A2 OS=Homo sapiens GN=HSP90AA2P PE=1 SV=2	1.90087	1.18944	1.51683	2.54152	2.2867	2.37883	0.989633	0.726713	1.34895	1.65328
P17302	37.3579	CXA1_HUMAN Gap junction alpha-1 protein OS=Homo sapiens GN=GJA1 PE=1 SV=2	0.678965	0.546741	0.557107	0.963512	0.871592	1.22254	1.01944	0.949089	1.83973	0.960969
Q5XKE5	31.4543	K2C79_HUMAN Keratin, type II cytoskeletal 79 OS=Homo sapiens GN=KRT79 PE=1 SV=2										#DIV/0!
P62826	37.0018	RAN_HUMAN GTP-binding nuclear protein Ran OS=Homo sapiens GN=RAN PE=1 SV=3	0.941558	0.880511	1.22287	1.22555	1.3715	1.59019	1.89276	2.59055	2.76597	1.60905
P61006;P20336;P20337;Q92930	35.1344	RAB8A_HUMAN Ras-related protein Rab-8A OS=Homo sapiens GN=RAB8A PE=1 SV=1	0.0205913	0.0187293	0.0233753	0.0443575	0.0634998	0.0677556	0.0440429	0.0633079	0.0579791	0.0448487
P30050	45.8444	RL12_HUMAN 60S ribosomal protein L12 OS=Homo sapiens GN=RPL12 PE=1 SV=1	0.735202	0.799712	0.0502808	2.90461	2.50705	0.383454	9.93025	8.03282	4.30933	3.29475
Q03113	28.5378	GNA12_HUMAN Guanine nucleotide-binding protein subunit alpha-12 OS=Homo sapiens GN=GNA12 PE=1 SV=4	0.018638	0.429251	0.532626	0.666942	0.44698	0.785338	0.719182	0.0148354	2.52988	0.68263
P01266	26.7887	THYG_HUMAN Thyroglobulin OS=Homo sapiens GN=TG PE=1 SV=5	6.31906	5.82662	5.61571	8.96989	8.74519	8.18971	12.8697	5.12657	5.66032	7.4803
P78310	29.6566	CXAR_HUMAN Coxsackievirus and adenovirus receptor OS=Homo sapiens GN=CXADR PE=1 SV=1	0.00321746	0.00907011	0.000828437	0	0	0.0114403	0.0177039	0.122955	0.0456136	0.0234254
Q15185	28.3714	TEBP_HUMAN Prostaglandin E synthase 3 OS=Homo sapiens GN=PTGES3 PE=1 SV=1	4.14074	4.39215	7.19582	1.11044	1.05462	1.07995	3.62744	4.94085	8.97345	4.05727
P62820;Q92928;Q9H0U4	31.3385	RAB1A_HUMAN Ras-related protein Rab-1A OS=Homo sapiens GN=RAB1A PE=1 SV=3	3.23896	3.71277	4.41907	4.6313	4.90062	6.28692	2.31892	2.95416	2.37946	3.87135
P62244	31.4302	RS15A_HUMAN 40S ribosomal protein S15a OS=Homo sapiens GN=RPS15A PE=1 SV=2	4.06707	4.58322	2.20343	2.72935	3.26208	3.85632	5.13658	7.71169	1.12185	3.8524
Q15286	32.2855	RAB35_HUMAN Ras-related protein Rab-35 OS=Homo sapiens GN=RAB35 PE=1 SV=1	0.205693	0.0737453	0.0669581	0.268331	0.206914	0.194085	0.323582	0.239952	0.173322	0.194731
Q58FG1	30.5568	HS904_HUMAN Putative heat shock protein HSP 90-alpha A4 OS=Homo sapiens GN=HSP90AA4P PE=5 SV=1	0.111582	0.242706	0.000492042	0.127097	0.282275	0.0030021	0.075345	0.555221	0.00210455	0.155536
Q7LBR1	30.7023	CHM1B_HUMAN Charged multivesicular body protein 1b OS=Homo sapiens GN=CHMP1B PE=1 SV=1	0.222717	0.166526	0.61674	0.216452	0.260437	0.552073	0.459899	0.695187	2.43072	0.624528
P61225	33.0555	RAP2B_HUMAN Ras-related protein Rap-2b OS=Homo sapiens GN=RAP2B PE=1 SV=1	0.0390213	0.0648201	0.0543673	0.169656	0.146889	0.790454	0.183717	0.293839	0.232951	0.219524
P61018	27.5965	RAB4B_HUMAN Ras-related protein Rab-4B OS=Homo sapiens GN=RAB4B PE=1 SV=1	7.48292	8.26181	14.2523	15.1835	15.5887	24.6183	4.49501	5.90406	7.73413	11.5023
O15049	34.1522	N4BP3_HUMAN NEDD4-binding protein 3 OS=Homo sapiens GN=N4BP3 PE=1 SV=3	0.0220723	0	0	0.352474	0.0576908	0	0.526564	0.272733	0	0.136837
O75340	38.9104	PDCD6_HUMAN Programmed cell death protein 6 OS=Homo sapiens GN=PDCD6 PE=1 SV=1	0.193203	0.204042	0.747964	0.677941	0.395725	0.00970705	0.754122	0.233622	0.056732	0.363673
Q99797	25.5251	MIPEP_HUMAN Mitochondrial intermediate peptidase OS=Homo sapiens GN=MIPEP PE=1 SV=2	6.03419	3.48049	0.531229	6.86186	5.58604	2.75602	5.05182	2.29134	2.07209	3.85168
P23526	31.0367	SAHH_HUMAN Adenosylhomocysteinase OS=Homo sapiens GN=AHCY PE=1 SV=4	20.9679	21.8867	0.0458305	27.4775	27.725	1.08481	15.1123	16.2145	0	14.5016
P60842	32.5658	IF4A1_HUMAN Eukaryotic initiation factor 4A-I OS=Homo sapiens GN=EIF4A1 PE=1 SV=1	0.308936	0.340667	0.0892671	0.533386	0.504902	0.177712	0.657614	0.79458	0.497697	0.433862
O00161	34.2254	SNP23_HUMAN Synaptosomal-associated protein 23 OS=Homo sapiens GN=SNAP23 PE=1 SV=1	0	0	0	0	0.00643665	0	0	0	0	0.000715183
P62266	39.1515	RS23_HUMAN 40S ribosomal protein S23 OS=Homo sapiens GN=RPS23 PE=1 SV=3	81.9135	89.4531	168.55	85.2561	93.2941	158.216	102.117	126.843	196.707	122.483
Q15814	23.1583	TBCC_HUMAN Tubulin-specific chaperone C OS=Homo sapiens GN=TBCC PE=1 SV=2	0.387425	0.328382	0.0872107	0.925853	0.551287	0.70819	0.999261	1.09741	1.03786	0.68032
P07737	37.5588	PROF1_HUMAN Profilin-1 OS=Homo sapiens GN=PFN1 PE=1 SV=2	3.47061	2.99017	0.329373	1.55329	1.31371	0.467072	0.266285	0.133114	0.768306	1.25466
Q9Y3L5	31.9747	RAP2C_HUMAN Ras-related protein Rap-2c OS=Homo sapiens GN=RAP2C PE=1 SV=1	0.0642774	0.134413	0.310276	0.409049	0.335566	2.124	0.328706	0.503916	0.647066	0.539697
Q9HAV0	38.95	GBB4_HUMAN Guanine nucleotide-binding protein subunit beta-4 OS=Homo sapiens GN=GNB4 PE=1 SV=3	0.404757	0.318027	0.44358	0.17249	0.16682	0.205272	0.230348	0.269371	0.192798	0.267051
O43657	50.9241	TSN6_HUMAN Tetraspanin-6 OS=Homo sapiens GN=TSPAN6 PE=1 SV=1	4.95139	5.92451	11.1051	7.58091	10.1027	10.5131	6.38719	5.93953	12.9301	8.38162
P38405	30.0233	GNAL_HUMAN Guanine nucleotide-binding protein G(olf) subunit alpha OS=Homo sapiens GN=GNAL PE=1 SV=1	21.2733	26.8024	51.6677	21.4148	22.6749	45.998	12.7976	15.903	28.1697	27.4113
P05141;P12236	28.6675	ADT2_HUMAN ADP/ATP translocase 2 OS=Homo sapiens GN=SLC25A5 PE=1 SV=7	11.0612	7.50447	0.649754	5.75701	5.36409	2.27461	6.29011	3.75282	3.69662	5.15007
P00742	24.5333	FA10_HUMAN Coagulation factor X OS=Homo sapiens GN=F10 PE=1 SV=2	5.70559	6.36929	2.18288	9.69681	10.75	16.8653	10.8569	14.1329	10.6619	9.69128
P05387	64.3507	RLA2_HUMAN 60S acidic ribosomal protein P2 OS=Homo sapiens GN=RPLP2 PE=1 SV=1	22.0072	26.4587	34.7527	29.8972	29.6686	41.9123	61.1149	83.6007	105.815	48.3586
P46781	58.2378	RS9_HUMAN 40S ribosomal protein S9 OS=Homo sapiens GN=RPS9 PE=1 SV=3	10.8363	11.8728	14.728	15.8136	17.2268	28.4897	32.5236	38.1048	40.449	23.3383
P62873	70.2014	GBB1_HUMAN Guanine nucleotide-binding protein G(I)/G(S)/G(T) subunit beta-1 OS=Homo sapiens GN=GNB1 PE=1 SV=3	0.473009	0.495296	0.35439	1.28119	1.36283	1.06866	1.57677	1.65022	0.7906	1.00589
P61224;A6NIZ1	64.3247	RAP1B_HUMAN Ras-related protein Rap-1b OS=Homo sapiens GN=RAP1B PE=1 SV=1	0.478321	0.561998	0.123872	1.70424	1.7143	1.64619	0.61977	0.872234	0.752037	0.94144
Q15758	63.3091	AAAT_HUMAN Neutral amino acid transporter B(0) OS=Homo sapiens GN=SLC1A5 PE=1 SV=2	0.0259372	0.0213341	0.129855	1.0755	1.20721	1.98764	0.997867	1.13082	0.592967	0.796569
P54707	61.83	AT12A_HUMAN Potassium-transporting ATPase alpha chain 2 OS=Homo sapiens GN=ATP12A PE=1 SV=3	1.03669	1.92911	1.57343	5.11001	4.32059	2.11472	2.41841	3.61042	2.29101	2.7116
P50914	73.3229	RL14_HUMAN 60S ribosomal protein L14 OS=Homo sapiens GN=RPL14 PE=1 SV=4	14.7575	16.3862	25.7128	46.7538	49.293	54.0323	52.3249	61.215	65.9869	42.9403
P62917	47.9319	RL8_HUMAN 60S ribosomal protein L8 OS=Homo sapiens GN=RPL8 PE=1 SV=2	4.87072	5.1463	6.04719	27.0044	28.5801	37.5878	30.498	39.1153	46.429	25.031
P07910	64.3616	HNRPC_HUMAN Heterogeneous nuclear ribonucleoproteins C1/C2 OS=Homo sapiens GN=HNRNPC PE=1 SV=4	8.65947	9.49929	19.9796	12.4275	14.1842	37.6902	11.9459	16.5555	45.4215	19.5959
Q8N5I2	55.9588	ARRD1_HUMAN Arrestin domain-containing protein 1 OS=Homo sapiens GN=ARRDC1 PE=1 SV=1	0.377865	0.548126	3.74504	1.14502	1.03742	4.09174	1.64642	1.98931	2.12155	1.85583
Q9HCH3	56.9318	CPNE5_HUMAN Copine-5 OS=Homo sapiens GN=CPNE5 PE=1 SV=2	0.0278814	0.0209156	0.0587408	0.026893	0.027273	0.103061	0.391793	0.448049	0.150394	0.139445
P00338	55.9217	LDHA_HUMAN L-lactate dehydrogenase A chain OS=Homo sapiens GN=LDHA PE=1 SV=2	0.835905	0.923643	1.31576	0.665519	0.554103	1.23	0.598331	0.872062	1.9675	0.995869
P35241	49.3983	RADI_HUMAN Radixin OS=Homo sapiens GN=RDX PE=1 SV=1	0.668785	1.22861	2.54921	2.32512	1.99899	2.54914	1.77202	5.12767	4.21848	2.49311
O60716	50.381	CTND1_HUMAN Catenin delta-1 OS=Homo sapiens GN=CTNND1 PE=1 SV=1	0.171953	0.0128433	1.24496	1.96043	0.144897	0.0560064	4.12587	0.384656	7.61869	1.7467
P18077	43.6881	RL35A_HUMAN 60S ribosomal protein L35a OS=Homo sapiens GN=RPL35A PE=1 SV=2	3.22833	3.75558	10.1941	8.78259	9.24188	6.9613	7.66216	10.3169	26.5719	9.63497
Q04837	74.0535	SSBP_HUMAN Single-stranded DNA-binding protein, mitochondrial OS=Homo sapiens GN=SSBP1 PE=1 SV=1	3.35398	3.83043	5.2028	11.2048	12.6199	24.6986	7.18344	11.2316	16.8985	10.6916
P29966	59.2755	MARCS_HUMAN Myristoylated alanine-rich C-kinase substrate OS=Homo sapiens GN=MARCKS PE=1 SV=4	0.129081	0.0947887	0.220968	1.23745	1.12121	1.56781	0.521767	0.892226	0.589224	0.708281
Q01546	60.5744	K22O_HUMAN Keratin, type II cytoskeletal 2 oral OS=Homo sapiens GN=KRT76 PE=1 SV=2	12.5274	19.942	1.16847	18.2617	23.9248	1.70894	14.7033	36.7911	0.638711	14.4074
P05556	53.9872	ITB1_HUMAN Integrin beta-1 OS=Homo sapiens GN=ITGB1 PE=1 SV=2	0.198201	0.143127	0.21517	1.83646	1.88798	1.86468	0.527386	0.806094	2.66104	1.12668
Q9BY43	40.2382	CHM4A_HUMAN Charged multivesicular body protein 4a OS=Homo sapiens GN=CHMP4A PE=1 SV=3	5.24981	5.5938	14.6503	3.5688	4.73592	5.32195	3.16034	3.62641	6.07228	5.77551
P0C0S5;Q71UI9	64.2178	H2AZ_HUMAN Histone H2A.Z OS=Homo sapiens GN=H2AFZ PE=1 SV=2	58.8648	67.5834	114.4	74.9171	77.0575	124.339	55.1189	63.6095	94.9155	81.2006
Q14126	48.4968	DSG2_HUMAN Desmoglein-2 OS=Homo sapiens GN=DSG2 PE=1 SV=2	0.0152924	0	0	0.0511445	0.0347491	0.0133771	0.200653	0.0498776	0.036025	0.0445687
P00734	53.218	THRB_HUMAN Prothrombin OS=Homo sapiens GN=F2 PE=1 SV=2	8.97342	10.5808	9.25648	6.97963	7.09757	5.9963	6.75265	5.74462	3.65152	7.22589
P13639	49.5967	EF2_HUMAN Elongation factor 2 OS=Homo sapiens GN=EEF2 PE=1 SV=4	1.3423	1.6251	2.22253	1.11718	0.975958	1.59363	0.799315	0.962928	1.14553	1.30939
P08758	58.0416	ANXA5_HUMAN Annexin A5 OS=Homo sapiens GN=ANXA5 PE=1 SV=2	0.811299	0.617044	0.429844	1.32896	1.46472	1.44992	0.770691	1.29166	0.964137	1.01425
Q96JE9	32.9561	MAP6_HUMAN Microtubule-associated protein 6 OS=Homo sapiens GN=MAP6 PE=1 SV=2	31.1705	35.4543	60.1887	10.8748	11.8911	22.4551	15.7409	20.1057	35.6765	27.0619
P11021	74.4145	GRP78_HUMAN 78 kDa glucose-regulated protein OS=Homo sapiens GN=HSPA5 PE=1 SV=2	1.76106	1.70295	0.026828	0.896248	0.831646	0.0145029	0.59281	0.219089	0.477496	0.724737
P62753	66.8846	RS6_HUMAN 40S ribosomal protein S6 OS=Homo sapiens GN=RPS6 PE=1 SV=1	9.73532	10.1103	19.8087	20.64	20.2521	35.7574	41.2548	54.7162	83.4017	32.853
P27635	43.1599	RL10_HUMAN 60S ribosomal protein L10 OS=Homo sapiens GN=RPL10 PE=1 SV=4	5.26773	4.96358	8.96447	13.2622	13.6844	10.8766	20.7088	25.2268	18.7254	13.52
P16403;P10412;P16402;P22492	68.2703	H12_HUMAN Histone H1.2 OS=Homo sapiens GN=HIST1H1C PE=1 SV=2	47.0513	52.0829	81.5896	157.083	170.37	265.981	66.8167	107.758	153.65	122.487
P62280	63.0784	RS11_HUMAN 40S ribosomal protein S11 OS=Homo sapiens GN=RPS11 PE=1 SV=3	19.8703	21.3175	36.6171	13.1274	13.8373	20.9845	16.8933	20.588	27.4868	21.1913
Q6PEY2	75.2015	TBA3E_HUMAN Tubulin alpha-3E chain OS=Homo sapiens GN=TUBA3E PE=1 SV=2										#DIV/0!
Q6S8J3;A5A3E0;P0CG38;P0CG39	54.9067	POTEE_HUMAN POTE ankyrin domain family member E OS=Homo sapiens GN=POTEE PE=2 SV=3	122.491	138.135	228.356	32.7757	34.8614	54.2155	70.7657	89.6464	123.728	99.4415
Q07020	61.1644	RL18_HUMAN 60S ribosomal protein L18 OS=Homo sapiens GN=RPL18 PE=1 SV=2	14.5876	15.2155	26.4975	32.736	34.4341	59.8529	44.8615	59.3016	91.4742	42.1068
O75531	49.0892	BAF_HUMAN Barrier-to-autointegration factor OS=Homo sapiens GN=BANF1 PE=1 SV=1	27.0241	29.5616	25.3497	32.0804	33.1973	35.4597	29.0701	37.2197	31.8431	31.2006
P13646	54.7531	K1C13_HUMAN Keratin, type I cytoskeletal 13 OS=Homo sapiens GN=KRT13 PE=1 SV=4	0.0186455	0.0195259	0.013756	0.0237111	0.0243265	0.0221445	0.0131446	0.0161174	0.0120117	0.0181537
P53985	68.5328	MOT1_HUMAN Monocarboxylate transporter 1 OS=Homo sapiens GN=SLC16A1 PE=1 SV=3	2.42277	2.15959	1.06645	3.59677	3.48855	3.37541	2.38363	2.79995	5.19019	2.94259
P63104	74.9158	1433Z_HUMAN 14-3-3 protein zeta/delta OS=Homo sapiens GN=YWHAZ PE=1 SV=1	0.138662	0.109033	0.293989	0.373847	0.28952	0.394622	0.504902	0.223413	0.667894	0.332876
P21926	51.1143	CD9_HUMAN CD9 antigen OS=Homo sapiens GN=CD9 PE=1 SV=4	22.7278	25.6246	24.031	22.0848	20.0441	25.4415	22.8125	16.5346	19.667	22.1076
P35613	79.3843	BASI_HUMAN Basigin OS=Homo sapiens GN=BSG PE=1 SV=2	1.13119	0.910648	0.54836	4.78302	4.5221	1.73178	4.65301	3.94298	0.644537	2.54085
Q04917	51.483	1433F_HUMAN 14-3-3 protein eta OS=Homo sapiens GN=YWHAH PE=1 SV=4	0.0343731	0.0974512	0.360717	0.123344	0.121403	0.304123	0.0694794	0.125449	0.339492	0.175092
P00558	39.5905	PGK1_HUMAN Phosphoglycerate kinase 1 OS=Homo sapiens GN=PGK1 PE=1 SV=3	0.0131125	0.0264315	0.118404	0.334267	0.172091	0.103096	0.119208	0.294925	0.160867	0.149156
P06748	41.8135	NPM_HUMAN Nucleophosmin OS=Homo sapiens GN=NPM1 PE=1 SV=2	6.32162	6.89142	4.262	4.11863	4.31626	1.73264	7.65802	8.47433	1.62269	5.04418
Q13308	37.1581	PTK7_HUMAN Inactive tyrosine-protein kinase 7 OS=Homo sapiens GN=PTK7 PE=1 SV=2	0.21911	0.11421	0	0.0277639	0.0199953	0.031089	0.074083	0.0604065	0.0750787	0.0690819
P01023	50.8953	A2MG_HUMAN Alpha-2-macroglobulin OS=Homo sapiens GN=A2M PE=1 SV=3	2.50267	2.17795	0.903659	8.87834	8.10624	4.79198	7.36494	4.33672	4.2285	4.81011
P63096	61.3209	GNAI1_HUMAN Guanine nucleotide-binding protein G(i) subunit alpha-1 OS=Homo sapiens GN=GNAI1 PE=1 SV=2	1.70656	1.88649	2.95956	2.44198	2.61258	2.79978	1.42507	1.93021	2.54493	2.25635
P63000;P15153;P17081;P60763;P84095;Q9H4E5	49.7575	RAC1_HUMAN Ras-related C3 botulinum toxin substrate 1 OS=Homo sapiens GN=RAC1 PE=1 SV=1	2.6318	3.15321	13.1922	2.92716	3.26484	6.62157	2.49162	3.10289	4.90406	4.69882
P18621	63.3394	RL17_HUMAN 60S ribosomal protein L17 OS=Homo sapiens GN=RPL17 PE=1 SV=3	2.6498	2.54295	1.14439	9.06078	7.64188	6.49336	10.2842	8.09344	8.78163	6.29916
P62834	56.8544	RAP1A_HUMAN Ras-related protein Rap-1A OS=Homo sapiens GN=RAP1A PE=1 SV=1	0.194318	0.166525	0.0438909	0.678249	0.589008	0.515406	0.268646	0.416145	0.439945	0.368015
P50395	45.6743	GDIB_HUMAN Rab GDP dissociation inhibitor beta OS=Homo sapiens GN=GDI2 PE=1 SV=2	0.083446	0.176507	0.152904	0.049326	0.340818	0.688956	0.136391	0.101681	1.22162	0.32796
P40227	42.2557	TCPZ_HUMAN T-complex protein 1 subunit zeta OS=Homo sapiens GN=CCT6A PE=1 SV=3	0.80016	0.553857	0.412544	1.30516	1.05451	0.988553	1.58159	1.07689	0.703939	0.941912
Q96KK5;P04908;P0C0S8;P20671;Q16777;Q6FI13;Q7L7L0;Q93077;Q99878;Q9BTM1	67.0853	H2A1H_HUMAN Histone H2A type 1-H OS=Homo sapiens GN=HIST1H2AH PE=1 SV=3	580.16	658.075	1381.02	819.518	826.876	1611.9	682.223	921.722	1606.04	1009.73
P68104;Q05639;Q5VTE0	63.3812	EF1A1_HUMAN Elongation factor 1-alpha 1 OS=Homo sapiens GN=EEF1A1 PE=1 SV=1	3.33539	3.76129	3.90761	4.77957	4.96826	4.73314	7.94745	10.2267	13.2317	6.32124
Q9Y625	46.2651	GPC6_HUMAN Glypican-6 OS=Homo sapiens GN=GPC6 PE=1 SV=1	0.478031	0.410547	1.06438	0.161587	0.191628	0.852749	0.371082	0.883352	0.934349	0.59419
P31689	72.9813	DNJA1_HUMAN DnaJ homolog subfamily A member 1 OS=Homo sapiens GN=DNAJA1 PE=1 SV=2	27.0456	28.0521	0.668651	14.8062	15.5696	0.731217	18.0033	19.8166	0.641292	13.9261
P04075	53.8033	ALDOA_HUMAN Fructose-bisphosphate aldolase A OS=Homo sapiens GN=ALDOA PE=1 SV=2	0.506482	0.633294	0.258925	0.790259	0.712271	0.243754	0.480101	0.448281	0.163463	0.470759
Q9P0M6	44.1198	H2AW_HUMAN Core histone macro-H2A.2 OS=Homo sapiens GN=H2AFY2 PE=1 SV=3	1.15044	0.9037	0.323187	1.98939	1.88896	0.294194	1.20762	0.182398	0.765513	0.967266
P62269	38.8796	RS18_HUMAN 40S ribosomal protein S18 OS=Homo sapiens GN=RPS18 PE=1 SV=3	46.689	43.0514	47.0889	80.4926	80.4579	96.0237	35.3059	41.2971	39.3078	56.6349
Q5U5Z8	31.1243	CBPC2_HUMAN Cytosolic carboxypeptidase 2 OS=Homo sapiens GN=AGBL2 PE=1 SV=2	52.1477	62.4978	119.465	30.3486	35.0954	60.4572	30.8537	45.4013	70.2094	56.2751
P48741	55.0889	HSP77_HUMAN Putative heat shock 70 kDa protein 7 OS=Homo sapiens GN=HSPA7 PE=5 SV=2	0.40689	0.298137	0.158936	0.0618035	0.0520531	0.00614442	0.00718615	0.00824744	0.00787747	0.111919
P22105;Q16473	36.6176	TENX_HUMAN Tenascin-X OS=Homo sapiens GN=TNXB PE=1 SV=4	5.57684	3.89302	0.847607	3.49964	3.00787	0.232277	3.14859	5.05209	0.0382383	2.81069
P61586;P08134;P62745	61.5219	RHOA_HUMAN Transforming protein RhoA OS=Homo sapiens GN=RHOA PE=1 SV=1	1.08787	1.27118	0.553126	2.20385	2.16792	1.58792	2.08948	2.8374	1.21825	1.66856
P12035	55.706	K2C3_HUMAN Keratin, type II cytoskeletal 3 OS=Homo sapiens GN=KRT3 PE=1 SV=3	5.37055	8.74345	0.102175	7.90592	10.3803	0.139512	6.23077	15.7634	0.0279877	6.07379
Q9Y4A5	36.7929	TRRAP_HUMAN Transformation/transcription domain-associated protein OS=Homo sapiens GN=TRRAP PE=1 SV=3	12.0701	15.3706	1.01349	4.88562	3.97357	0.296012	10.218	5.16542	6.7992	6.64356
P16104;Q8IUE6;Q96QV6	60.8901	H2AX_HUMAN Histone H2AX OS=Homo sapiens GN=H2AFX PE=1 SV=2	25.0145	31.4003	32.6969	38.7615	35.0729	33.7685	25.4744	26.8188	27.1475	30.6839

## Sheet: Initial data Peak 2
					Amount (fmol)
					Peak 2
Accession	Peptide count	Unique peptides	Confidence score	Description	060717_ExoCleanup_Sample2_2c	060717_ExoCleanup_Sample3_2a	060717_ExoCleanup_Sample3_2b	060717_ExoCleanup_Sample3_2c	060717_ExoCleanup_Sample2_2a	060717_ExoCleanup_Sample1_2c	060717_ExoCleanup_Sample2_2b	060717_ExoCleanup_Sample1_2b	060717_ExoCleanup_Sample1_2a	Average Fmol
Q12846	3	2	15.0341	STX4_HUMAN Syntaxin-4 OS=Homo sapiens GN=STX4 PE=1 SV=2	0.003685	0.45278	0.00230284	0.0381697	0.589442	0.0352912	0.66735	0.343722	0.371828	0.278286
Q01650	3	3	27.4215	LAT1_HUMAN Large neutral amino acids transporter small subunit 1 OS=Homo sapiens GN=SLC7A5 PE=1 SV=2	5.03055	4.43766	6.16464	2.23207	4.11009	1.88676	4.54785	1.92511	1.63306	3.55198
P46783	3	2	22.356	RS10_HUMAN 40S ribosomal protein S10 OS=Homo sapiens GN=RPS10 PE=1 SV=1	4.79893	3.71681	5.46662	7.36692	3.81058	4.04815	3.99378	3.49763	3.45176	4.46124
P12277	3	2	18.3623	KCRB_HUMAN Creatine kinase B-type OS=Homo sapiens GN=CKB PE=1 SV=1	0.293248	2.07003	0.244439	2.88318	2.81806	0.485874	2.54944	1.35228	1.33632	1.55921
Q15771	3	1	19.7668	RAB30_HUMAN Ras-related protein Rab-30 OS=Homo sapiens GN=RAB30 PE=1 SV=2	0.316383	2.89563	0	0.15463	1.29379	0	0	2.18938	5.08929	1.32657
Q7Z3Y8	3	0	17.8363	K1C27_HUMAN Keratin, type I cytoskeletal 27 OS=Homo sapiens GN=KRT27 PE=1 SV=2										#DIV/0!
Q3SX64	3	1	14.6136	OD3L2_HUMAN Outer dense fiber protein 3-like protein 2 OS=Homo sapiens GN=ODF3L2 PE=1 SV=2	1.71301	1.86644	0.617864	4.82188	0.675674	3.44023	1.16247	1.93943	1.64073	1.98641
P20338	3	0	17.1893	RAB4A_HUMAN Ras-related protein Rab-4A OS=Homo sapiens GN=RAB4A PE=1 SV=3										#DIV/0!
P35221	3	3	16.6998	CTNA1_HUMAN Catenin alpha-1 OS=Homo sapiens GN=CTNNA1 PE=1 SV=1	1.12815	1.95276	0.957119	0.80833	1.82823	1.89485	1.81465	2.69407	2.61482	1.74367
P32119	3	2	18.7412	PRDX2_HUMAN Peroxiredoxin-2 OS=Homo sapiens GN=PRDX2 PE=1 SV=5	0.629856	0.737433	0.745504	0.968064	0.701918	0.354819	0.890882	1.44617	0.662973	0.793069
P13929	3	1	17.3918	ENOB_HUMAN Beta-enolase OS=Homo sapiens GN=ENO3 PE=1 SV=5	1.92468	1.3608	1.86954	0.714191	1.67978	0.663506	1.50608	1.7811	2.10813	1.51198
P42696	3	2	15.0421	RBM34_HUMAN RNA-binding protein 34 OS=Homo sapiens GN=RBM34 PE=1 SV=2	0.394759	0.850593	0.400307	0.600894	1.44536	0.0637444	1.38779	1.94492	1.87029	0.995406
P18085	3	2	19.9415	ARF4_HUMAN ADP-ribosylation factor 4 OS=Homo sapiens GN=ARF4 PE=1 SV=3	0.471348	1.2155	0.882735	0.332077	1.05171	1.93194	0.986509	3.18041	3.18959	1.47131
Q9UNX3;P61254	3	3	15.8564	RL26L_HUMAN 60S ribosomal protein L26-like 1 OS=Homo sapiens GN=RPL26L1 PE=1 SV=1	2.61202	1.76574	3.36699	4.13173	1.10038	2.70676	1.42039	2.05025	1.69056	2.31609
Q14344	3	2	16.5998	GNA13_HUMAN Guanine nucleotide-binding protein subunit alpha-13 OS=Homo sapiens GN=GNA13 PE=1 SV=2	1.72058	1.27555	1.44284	0.892408	1.12425	3.70182	1.30034	3.26776	2.95089	1.96405
Q6UXA7	3	1	14.7642	CF015_HUMAN Uncharacterized protein C6orf15 OS=Homo sapiens GN=C6orf15 PE=2 SV=3	0	0.0150212	0	0.0946472	0	0	0.137303	0	0	0.0274412
P31939	3	2	14.4928	PUR9_HUMAN Bifunctional purine biosynthesis protein PURH OS=Homo sapiens GN=ATIC PE=1 SV=3	2.40351	1.1915	1.71305	2.62003	1.06955	0.454242	1.32323	0.303719	0.325627	1.26716
Q9H0H5	3	2	17.3913	RGAP1_HUMAN Rac GTPase-activating protein 1 OS=Homo sapiens GN=RACGAP1 PE=1 SV=1	0	1.14287	0.000555389	0	1.05924	0	0.0378232	1.03721	1.36688	0.516063
Q96RY5	3	1	10.0306	CRML_HUMAN Protein cramped-like OS=Homo sapiens GN=CRAMP1 PE=1 SV=3	0.129289	0.193402	0.135854	0.019952	0.158056	0.0918118	0.186152	0.0978102	0.0652754	0.119734
P69905	4	3	38.5556	HBA_HUMAN Hemoglobin subunit alpha OS=Homo sapiens GN=HBA1 PE=1 SV=2	1.3337	4.26131	4.18643	0.444044	2.56146	8.90924	3.21036	5.9419	4.99446	3.98255
P08962	3	2	21.7618	CD63_HUMAN CD63 antigen OS=Homo sapiens GN=CD63 PE=1 SV=2	34.4573	28.5015	38.738	22.7799	22.072	23.2474	26.111	17.6502	16.351	25.5454
O75955	3	1	12.6557	FLOT1_HUMAN Flotillin-1 OS=Homo sapiens GN=FLOT1 PE=1 SV=3	0.326452	0.0650169	0.109844	0.123343	0.203269	0.0497266	0.219649	0.0240847	0.0510056	0.130266
Q2M2I5	3	1	31.7588	K1C24_HUMAN Keratin, type I cytoskeletal 24 OS=Homo sapiens GN=KRT24 PE=1 SV=1	0.0855198	0.256829	0.145514	0.0262835	0.163719	0.0480361	0.151233	0.105156	0.0410946	0.11371
P10301	3	1	17.0902	RRAS_HUMAN Ras-related protein R-Ras OS=Homo sapiens GN=RRAS PE=1 SV=1	4.0784	4.64833	4.8932	3.26999	5.02729	9.70067	3.79068	9.60162	16.1771	6.79859
O00303	3	1	20.9621	EIF3F_HUMAN Eukaryotic translation initiation factor 3 subunit F OS=Homo sapiens GN=EIF3F PE=1 SV=1	0.0477879	0.912559	0.57489	0.611342	0.212827	0.275355	0.577223	0.31376	0.136253	0.406888
P32418	3	2	14.646	NAC1_HUMAN Sodium/calcium exchanger 1 OS=Homo sapiens GN=SLC8A1 PE=1 SV=3	0.253007	0.45467	0.234939	0.881128	0.297688	0.73577	0.409699	1.18017	1.05559	0.611406
P51674	3	2	18.6651	GPM6A_HUMAN Neuronal membrane glycoprotein M6-a OS=Homo sapiens GN=GPM6A PE=1 SV=2	4.02587	2.62972	3.61705	4.57989	2.28657	6.34533	2.99009	4.77798	3.54155	3.86601
O43791	3	1	14.4634	SPOP_HUMAN Speckle-type POZ protein OS=Homo sapiens GN=SPOP PE=1 SV=1	0	0.0490878	0	0	1.08394	0	0	0	2.34234	0.386152
O95716	3	0	21.4327	RAB3D_HUMAN Ras-related protein Rab-3D OS=Homo sapiens GN=RAB3D PE=1 SV=1										#DIV/0!
Q96E17	3	1	20.443	RAB3C_HUMAN Ras-related protein Rab-3C OS=Homo sapiens GN=RAB3C PE=2 SV=1	1.0015	0.23615	3.48995	0.0673194	1.59385	1.13694	0.55605	0.133678	0.155178	0.930069
Q07021	3	2	15.0664	C1QBP_HUMAN Complement component 1 Q subcomponent-binding protein, mitochondrial OS=Homo sapiens GN=C1QBP PE=1 SV=1	0.00852242	1.12866	0	0	6.7047	2.41146	3.09446	20.8117	13.2832	5.27141
Q7Z2W4	3	1	16.5242	ZCCHV_HUMAN Zinc finger CCCH-type antiviral protein 1 OS=Homo sapiens GN=ZC3HAV1 PE=1 SV=3	55.5324	34.544	49.3957	80.3989	33.5207	40.6325	39.9628	28.2558	25.192	43.0483
Q86YS6	2	0	13.1662	RAB43_HUMAN Ras-related protein Rab-43 OS=Homo sapiens GN=RAB43 PE=1 SV=1										#DIV/0!
Q6PCB5	2	1	10.897	RSBNL_HUMAN Round spermatid basic protein 1-like protein OS=Homo sapiens GN=RSBN1L PE=1 SV=2	0	0.152171	0.0750784	0	0.0609306	0.0771941	0	0.0296388	0.268827	0.07376
Q13564	2	1	10.0353	ULA1_HUMAN NEDD8-activating enzyme E1 regulatory subunit OS=Homo sapiens GN=NAE1 PE=1 SV=1	0.0125709	41.2782	0.0458575	0	24.0127	0.178672	7.62567	44.5371	41.7358	17.7141
P47914	2	1	12.4286	RL29_HUMAN 60S ribosomal protein L29 OS=Homo sapiens GN=RPL29 PE=1 SV=2	0.541443	2.38226	2.03711	0.325876	0.715851	3.78771	0.731011	3.38542	3.5234	1.93668
O43150	2	1	10.0498	ASAP2_HUMAN Arf-GAP with SH3 domain, ANK repeat and PH domain-containing protein 2 OS=Homo sapiens GN=ASAP2 PE=1 SV=3	0.043134	0.286748	0.088416	0.00638802	0.266144	0.00619161	0.187828	0	0	0.0983166
P05026	2	1	11.0748	AT1B1_HUMAN Sodium/potassium-transporting ATPase subunit beta-1 OS=Homo sapiens GN=ATP1B1 PE=1 SV=1	1.67704	1.27092	1.36828	1.25612	1.11146	0.382546	1.37367	0.640998	0.5098	1.06565
P49642	2	1	9.5772	PRI1_HUMAN DNA primase small subunit OS=Homo sapiens GN=PRIM1 PE=1 SV=1	1.97796	1.32479	1.71954	2.27583	0.979946	1.3451	1.43832	0.737956	0.443594	1.36034
Q96MC4	2	1	9.5764	C295L_HUMAN CEP295 N-terminal-like protein OS=Homo sapiens GN=CEP295NL PE=2 SV=1	0	0.249416	0.138227	0.17315	0	0.00744842	0	0.0174403	0	0.0650759
Q96PH6	2	0	8.7294	DB118_HUMAN Beta-defensin 118 OS=Homo sapiens GN=DEFB118 PE=2 SV=1										#DIV/0!
O43633	2	2	11.0038	CHM2A_HUMAN Charged multivesicular body protein 2a OS=Homo sapiens GN=CHMP2A PE=1 SV=1	7.81948	3.9468	1.91236	8.60688	3.27736	8.99482	3.72577	3.60329	3.63184	5.05762
Q9UKS6	2	1	9.1949	PACN3_HUMAN Protein kinase C and casein kinase substrate in neurons protein 3 OS=Homo sapiens GN=PACSIN3 PE=1 SV=2	0.18406	0.550823	0.366849	0.0538888	0.418712	0	0.767146	0.04112	0.0622508	0.27165
Q9UBL6	2	0	13.0966	CPNE7_HUMAN Copine-7 OS=Homo sapiens GN=CPNE7 PE=1 SV=1										#DIV/0!
P14174	2	2	12.9814	MIF_HUMAN Macrophage migration inhibitory factor OS=Homo sapiens GN=MIF PE=1 SV=4	7.32024	5.69932	7.13075	0.449905	6.09251	7.20802	9.89307	5.70968	4.66508	6.01873
P36268;A6NGU5	2	2	10.7682	GGT2_HUMAN Inactive gamma-glutamyltranspeptidase 2 OS=Homo sapiens GN=GGT2 PE=1 SV=3	6.42801	2.3244	3.79488	5.09423	4.00135	1.97951	4.12334	1.72867	1.83676	3.47902
P31948	2	2	10.8129	STIP1_HUMAN Stress-induced-phosphoprotein 1 OS=Homo sapiens GN=STIP1 PE=1 SV=1	0.61047	1.60996	1.01959	0.711674	1.16821	0.317706	1.49323	1.55153	1.65595	1.12648
Q03169	2	2	11.3221	TNAP2_HUMAN Tumor necrosis factor alpha-induced protein 2 OS=Homo sapiens GN=TNFAIP2 PE=2 SV=2	7.2031	4.44023	5.93938	7.54593	4.76265	8.6021	5.94126	5.9865	5.35009	6.1968
Q92526	3	0	16.3634	TCPW_HUMAN T-complex protein 1 subunit zeta-2 OS=Homo sapiens GN=CCT6B PE=1 SV=5										#DIV/0!
Q9UBI6	3	3	22.1155	GBG12_HUMAN Guanine nucleotide-binding protein G(I)/G(S)/G(O) subunit gamma-12 OS=Homo sapiens GN=GNG12 PE=1 SV=3	1.68914	3.84342	1.37655	1.71712	3.49743	0.206103	3.63413	1.51942	1.47515	2.10649
Q16531	3	3	16.2435	DDB1_HUMAN DNA damage-binding protein 1 OS=Homo sapiens GN=DDB1 PE=1 SV=1	0.407503	0.221196	0.448282	0.773243	0.223261	0.188331	0.196932	0.035277	0.0648338	0.284318
P62491;Q15907	3	3	18.6247	RB11A_HUMAN Ras-related protein Rab-11A OS=Homo sapiens GN=RAB11A PE=1 SV=3	1.28351	1.01366	1.24208	1.39915	1.3149	0.652397	1.15144	0.708256	0.751348	1.05741
P60174	3	3	19.3217	TPIS_HUMAN Triosephosphate isomerase OS=Homo sapiens GN=TPI1 PE=1 SV=3	1.81225	1.66745	1.41746	1.79999	1.86839	0.358753	1.9909	1.00768	0.930155	1.42811
P60228	3	3	16.7526	EIF3E_HUMAN Eukaryotic translation initiation factor 3 subunit E OS=Homo sapiens GN=EIF3E PE=1 SV=1	1.32166	1.22964	1.56571	2.46503	0.83664	0.581004	0.949533	0.595938	0.517578	1.11808
P98172	3	3	22.4642	EFNB1_HUMAN Ephrin-B1 OS=Homo sapiens GN=EFNB1 PE=1 SV=1	2.9028	2.39126	2.58187	2.80044	2.34173	2.35386	2.92181	2.06598	1.97672	2.48183
P09104	3	1	16.4802	ENOG_HUMAN Gamma-enolase OS=Homo sapiens GN=ENO2 PE=1 SV=3	1.2871	0.301789	0.416378	0.041062	0.857347	0.475048	0.827855	0.566642	0.607889	0.597901
Q9BRQ8	2	1	10.3448	AIFM2_HUMAN Apoptosis-inducing factor 2 OS=Homo sapiens GN=AIFM2 PE=1 SV=1	29.7735	13.9704	14.0775	0.113819	19.3291	25.3995	23.9258	17.5795	15.7832	17.7725
Q8TCB0	2	2	10.9286	IFI44_HUMAN Interferon-induced protein 44 OS=Homo sapiens GN=IFI44 PE=2 SV=2	2.91166	3.35865	2.72196	0	2.35723	45.3331	3.49098	33.8723	28.1638	13.5788
P62854;Q5JNZ5	2	2	13.0961	RS26_HUMAN 40S ribosomal protein S26 OS=Homo sapiens GN=RPS26 PE=1 SV=3	5.74497	8.62033	9.56555	9.79701	4.82912	13.8832	6.37557	17.3619	19.2402	10.602
Q99684	2	0	10.0105	GFI1_HUMAN Zinc finger protein Gfi-1 OS=Homo sapiens GN=GFI1 PE=1 SV=2										#DIV/0!
A0A075B759	2	1	9.283	PAL4E_HUMAN Peptidyl-prolyl cis-trans isomerase A-like 4E OS=Homo sapiens GN=PPIAL4E PE=3 SV=1	0	0.56258	0	0	0.231718	0	0.278031	0	0	0.119148
Q9Y2R4	2	1	15.7089	DDX52_HUMAN Probable ATP-dependent RNA helicase DDX52 OS=Homo sapiens GN=DDX52 PE=1 SV=3	0	0.790384	0	0.0262805	0	0	0	5.4859	0	0.700285
Q9Y5Z0	2	2	16.9321	BACE2_HUMAN Beta-secretase 2 OS=Homo sapiens GN=BACE2 PE=1 SV=1	25.8326	16.5188	26.2356	36.6239	14.7975	59.2144	18.6706	37.6508	33.7706	29.9239
Q8TD19	2	0	12.2016	NEK9_HUMAN Serine/threonine-protein kinase Nek9 OS=Homo sapiens GN=NEK9 PE=1 SV=2										#DIV/0!
P60033	4	3	41.9382	CD81_HUMAN CD81 antigen OS=Homo sapiens GN=CD81 PE=1 SV=1	73.3681	102.741	69.906	128.449	113.002	83.5068	49.9774	141.277	139.193	100.158
Q02539	4	1	30.6873	H11_HUMAN Histone H1.1 OS=Homo sapiens GN=HIST1H1A PE=1 SV=3	0.248344	0.201623	0.0675035	0.0226023	0.336551	0.451745	0.327148	0.644944	0.627536	0.325333
A8MTJ3	4	1	26.3389	GNAT3_HUMAN Guanine nucleotide-binding protein G(t) subunit alpha-3 OS=Homo sapiens GN=GNAT3 PE=2 SV=2	0.707563	1.02138	0.800861	1.30698	0.593131	0.492935	0.586712	0.697184	0.962223	0.796553
Q9NZR1	4	3	20.4922	TMOD2_HUMAN Tropomodulin-2 OS=Homo sapiens GN=TMOD2 PE=1 SV=1	1.41514	0.751894	1.22639	0.968857	0.833711	0.874179	0.622818	0.547222	0.559507	0.866635
Q9ULF5	4	4	25.7249	S39AA_HUMAN Zinc transporter ZIP10 OS=Homo sapiens GN=SLC39A10 PE=1 SV=2	64.1129	39.5767	63.3099	107.78	37.2033	168.282	41.9043	104.746	91.109	79.7805
Q14152	5	5	29.0972	EIF3A_HUMAN Eukaryotic translation initiation factor 3 subunit A OS=Homo sapiens GN=EIF3A PE=1 SV=1	0.112175	0.574037	0.581965	0.703681	0.148945	0.0341861	0.0551305	0.0634797	0.0571539	0.258973
P68871;P02042;P02100;P69892	4	3	33.9382	HBB_HUMAN Hemoglobin subunit beta OS=Homo sapiens GN=HBB PE=1 SV=2	12.182	10.5994	16.4072	9.40387	7.4913	57.506	8.65038	35.8194	29.9581	20.8908
P62277	4	2	24.3861	RS13_HUMAN 40S ribosomal protein S13 OS=Homo sapiens GN=RPS13 PE=1 SV=2	0.89546	0.540594	0.769446	3.67888	0.4299	2.64752	0.308816	3.54217	3.3761	1.79877
P48509	4	2	24.505	CD151_HUMAN CD151 antigen OS=Homo sapiens GN=CD151 PE=1 SV=3	17.7282	9.28419	12.4129	17.5048	10.1409	10.5996	12.1937	7.99274	8.55134	11.8231
P84085	4	1	27.5193	ARF5_HUMAN ADP-ribosylation factor 5 OS=Homo sapiens GN=ARF5 PE=1 SV=2	3.96657	5.167	4.51671	1.87964	5.02959	3.6393	5.6681	10.6039	9.99079	5.60684
Q7Z7L1	4	3	20.3987	SLN11_HUMAN Schlafen family member 11 OS=Homo sapiens GN=SLFN11 PE=1 SV=2	2.93928	1.0596	1.49707	2.34395	1.70046	7.13583	2.07222	4.73402	3.94476	3.04747
Q00403	4	2	20.6479	TF2B_HUMAN Transcription initiation factor IIB OS=Homo sapiens GN=GTF2B PE=1 SV=1	0.373656	0.00653565	0.450814	0.57903	0.0205413	3.69495	0.0152644	0	0.00640418	0.571911
P49006	4	4	32.7145	MRP_HUMAN MARCKS-related protein OS=Homo sapiens GN=MARCKSL1 PE=1 SV=2	16.5594	9.78958	13.6158	23.4444	11.5991	7.16526	12.7043	4.97843	5.01259	11.6521
Q9NUP9	4	3	22.2541	LIN7C_HUMAN Protein lin-7 homolog C OS=Homo sapiens GN=LIN7C PE=1 SV=1	4.22699	2.46387	2.94315	3.92661	2.54138	4.27607	2.75029	2.91861	2.4169	3.16265
P61353	4	4	26.7471	RL27_HUMAN 60S ribosomal protein L27 OS=Homo sapiens GN=RPL27 PE=1 SV=2	4.66711	4.16772	6.32012	9.60179	2.96629	6.67957	3.78346	5.53557	4.82249	5.39379
Q99961	4	3	23.0196	SH3G1_HUMAN Endophilin-A2 OS=Homo sapiens GN=SH3GL1 PE=1 SV=1	1.3387	1.37863	1.37288	1.35438	1.26033	0.712445	1.66533	0.963254	0.800793	1.20519
O75487	5	4	28.8004	GPC4_HUMAN Glypican-4 OS=Homo sapiens GN=GPC4 PE=1 SV=4	3.44699	2.11102	2.77682	6.2756	1.72888	3.87544	2.64323	3.16949	2.83471	3.20691
P63244	5	4	27.0688	RACK1_HUMAN Receptor of activated protein C kinase 1 OS=Homo sapiens GN=RACK1 PE=1 SV=3	0.49747	4.41462	0.309412	0.54157	2.85518	0.630736	1.47946	5.36252	5.54364	2.40384
P14625	5	3	27.4433	ENPL_HUMAN Endoplasmin OS=Homo sapiens GN=HSP90B1 PE=1 SV=1	3.75223	0.596752	2.03101	18.1381	0.50831	0.982306	1.32486	0.27387	0.217229	3.09164
Q9UK41	5	4	33.4291	VPS28_HUMAN Vacuolar protein sorting-associated protein 28 homolog OS=Homo sapiens GN=VPS28 PE=1 SV=1	3.2277	2.18239	3.14702	2.87782	2.08252	2.34341	2.20316	2.20502	2.06102	2.48112
Q9C0H2	5	5	35.732	TTYH3_HUMAN Protein tweety homolog 3 OS=Homo sapiens GN=TTYH3 PE=1 SV=3	4.68941	6.19073	5.05878	4.97679	4.9966	3.06382	3.56281	8.32606	5.8337	5.18875
P40692	5	2	29.1656	MLH1_HUMAN DNA mismatch repair protein Mlh1 OS=Homo sapiens GN=MLH1 PE=1 SV=1	0.912636	0.0422758	0.0698971	0.162123	0.52687	0.391795	0.655717	0.372924	0.283608	0.379761
Q9HD42	5	4	30.839	CHM1A_HUMAN Charged multivesicular body protein 1a OS=Homo sapiens GN=CHMP1A PE=1 SV=1	5.59218	4.4208	4.92124	8.89353	3.68155	3.74477	4.11425	3.55361	3.33322	4.69502
P60953	5	3	41.7562	CDC42_HUMAN Cell division control protein 42 homolog OS=Homo sapiens GN=CDC42 PE=1 SV=2	3.74757	4.72718	3.66566	4.82247	6.02398	2.75934	4.1014	2.77158	2.76865	3.93198
P27694	5	4	27.1199	RFA1_HUMAN Replication protein A 70 kDa DNA-binding subunit OS=Homo sapiens GN=RPA1 PE=1 SV=2	0.203068	0.582978	0.753937	0.364182	0.710089	0.169442	0.283071	0.585738	0.5434	0.466212
P17987	5	5	30.2033	TCPA_HUMAN T-complex protein 1 subunit alpha OS=Homo sapiens GN=TCP1 PE=1 SV=1	1.46212	1.91426	1.89045	2.35722	1.16907	0.336107	1.71227	0.942325	0.709216	1.38812
O43175	5	4	29.9618	SERA_HUMAN D-3-phosphoglycerate dehydrogenase OS=Homo sapiens GN=PHGDH PE=1 SV=4	0.660776	0.804836	0.757826	1.10635	0.81666	0.213171	0.904534	0.341325	0.328494	0.65933
P14923	5	4	29.8049	PLAK_HUMAN Junction plakoglobin OS=Homo sapiens GN=JUP PE=1 SV=3	0.636404	0.941367	1.06365	0.232728	0.82061	0.138869	0.759771	0.389265	0.251142	0.581534
P22392;O60361	5	2	37.886	NDKB_HUMAN Nucleoside diphosphate kinase B OS=Homo sapiens GN=NME2 PE=1 SV=1	1.65272	1.21067	1.47587	1.89543	1.45989	0.269756	1.54194	0.288899	0.253233	1.11649
P01111;P01112;P01116	5	5	28.8796	RASN_HUMAN GTPase NRas OS=Homo sapiens GN=NRAS PE=1 SV=1	2.45756	5.41813	2.03275	2.86447	3.60237	0.967905	2.57406	3.54204	3.93427	3.04373
Q99808	5	5	28.8261	S29A1_HUMAN Equilibrative nucleoside transporter 1 OS=Homo sapiens GN=SLC29A1 PE=1 SV=3	3.38423	2.16151	2.82729	1.77715	2.13169	1.44183	2.47476	1.47329	1.2137	2.09838
Q969P6	5	2	26.3668	TOP1M_HUMAN DNA topoisomerase I, mitochondrial OS=Homo sapiens GN=TOP1MT PE=1 SV=1	0.0442117	0.302348	0.231716	0.143154	0.411382	0.429646	0.123843	0.190754	0.216472	0.232614
P46777	4	3	25.8641	RL5_HUMAN 60S ribosomal protein L5 OS=Homo sapiens GN=RPL5 PE=1 SV=3	0.15988	1.15289	0.339107	1.7077	0.396115	0.185159	0.506835	0.736592	0.582032	0.640702
Q00722	4	1	26.593	PLCB2_HUMAN 1-phosphatidylinositol 4,5-bisphosphate phosphodiesterase beta-2 OS=Homo sapiens GN=PLCB2 PE=1 SV=2	1.07659	0.57618	0.570033	0.648839	0.614733	0.858325	0.397734	0.382824	0.409958	0.615024
P15531	4	0	24.3888	NDKA_HUMAN Nucleoside diphosphate kinase A OS=Homo sapiens GN=NME1 PE=1 SV=1										#DIV/0!
Q07955	4	4	20.7938	SRSF1_HUMAN Serine/arginine-rich splicing factor 1 OS=Homo sapiens GN=SRSF1 PE=1 SV=2	0.264014	0.388703	0.389645	0.309646	2.58919	0.717545	0.138715	0.569531	11.3739	1.8601
P08865	4	3	27.1405	RSSA_HUMAN 40S ribosomal protein SA OS=Homo sapiens GN=RPSA PE=1 SV=4	0.497459	1.26057	2.13876	0.791782	1.12956	0.836996	1.17622	1.33789	1.26434	1.15929
Q8WWI5	4	4	23.0615	CTL1_HUMAN Choline transporter-like protein 1 OS=Homo sapiens GN=SLC44A1 PE=1 SV=1	1.28408	2.53251	1.6136	1.89183	2.22758	1.11855	1.40827	1.80225	1.63339	1.72356
Q9Y289	4	2	22.5397	SC5A6_HUMAN Sodium-dependent multivitamin transporter OS=Homo sapiens GN=SLC5A6 PE=2 SV=2	0.100732	0.387443	0.290325	0.177374	0.268468	0.198395	0.381953	0.31715	0.21131	0.259239
A6NHL2	4	3	18.657	TBAL3_HUMAN Tubulin alpha chain-like 3 OS=Homo sapiens GN=TUBAL3 PE=1 SV=2	0.157758	0.2813	0.305297	0.0445923	0.650324	0.44173	0.147159	1.70421	2.11067	0.649227
Q14240	4	2	19.527	IF4A2_HUMAN Eukaryotic initiation factor 4A-II OS=Homo sapiens GN=EIF4A2 PE=1 SV=2	0.204806	0.277014	0.239589	0.168302	0.301685	0.110388	0.292223	0.228046	0.284288	0.234038
Q9NP79	4	3	38.1557	VTA1_HUMAN Vacuolar protein sorting-associated protein VTA1 homolog OS=Homo sapiens GN=VTA1 PE=1 SV=1	0.611371	2.65849	1.02549	1.42654	2.19074	0.585021	2.1064	1.2492	1.23655	1.45442
P69891	3	2	20.8547	HBG1_HUMAN Hemoglobin subunit gamma-1 OS=Homo sapiens GN=HBG1 PE=1 SV=2	0.835282	0.708219	0.888345	1.39278	0.490794	7.48959	0.498245	5.27447	4.79441	2.48579
Q6ZUG5	3	3	23.1277	YC006_HUMAN Uncharacterized protein FLJ43738 OS=Homo sapiens PE=2 SV=1	180.981	126.432	190.708	283.913	107.08	293.338	128.334	207.946	183.345	189.12
P10915	4	3	22.2922	HPLN1_HUMAN Hyaluronan and proteoglycan link protein 1 OS=Homo sapiens GN=HAPLN1 PE=2 SV=2	0.438271	0.849556	0.178888	0.372701	1.07726	0.11087	1.39067	1.49613	1.42969	0.816004
Q9UBV8	4	4	24.8795	PEF1_HUMAN Peflin OS=Homo sapiens GN=PEF1 PE=1 SV=1	2.44573	4.44584	3.85759	4.16621	2.73575	2.27081	3.21176	2.76323	2.4086	3.14506
P30041	4	3	23.2755	PRDX6_HUMAN Peroxiredoxin-6 OS=Homo sapiens GN=PRDX6 PE=1 SV=3	0.546115	0.587389	0.974138	0.902281	0.916503	0.585262	1.05053	0.423282	0.525609	0.723456
Q9H9H4	4	4	25.0536	VP37B_HUMAN Vacuolar protein sorting-associated protein 37B OS=Homo sapiens GN=VPS37B PE=1 SV=1	1.17964	1.35075	1.15841	1.57365	1.01937	0.493958	1.12975	0.866148	0.700554	1.05247
P11233;P11234	4	4	28.2739	RALA_HUMAN Ras-related protein Ral-A OS=Homo sapiens GN=RALA PE=1 SV=1	4.24614	4.99822	5.22227	5.49924	4.33598	2.35497	3.68775	3.5665	3.12978	4.11565
O60884	4	4	26.7967	DNJA2_HUMAN DnaJ homolog subfamily A member 2 OS=Homo sapiens GN=DNAJA2 PE=1 SV=1	5.26832	2.17643	2.13949	3.61142	5.80706	8.90434	5.50649	7.30843	8.37308	5.45501
P10114	4	1	25.4616	RAP2A_HUMAN Ras-related protein Rap-2a OS=Homo sapiens GN=RAP2A PE=1 SV=1	0.791294	0.82026	0.985574	1.15838	0.769327	0.49018	0.906732	0.450783	0.443598	0.757347
P62906	4	4	41.2149	RL10A_HUMAN 60S ribosomal protein L10a OS=Homo sapiens GN=RPL10A PE=1 SV=2	0.343273	1.96427	1.53777	2.09101	0.372992	2.32453	0.470818	3.47465	3.34352	1.7692
P51153	4	1	27.1187	RAB13_HUMAN Ras-related protein Rab-13 OS=Homo sapiens GN=RAB13 PE=1 SV=1	0.836274	0.80585	0.857621	1.51701	0.834664	0.484694	0.867486	0.48936	0.440004	0.792551
Q16629	4	1	23.2748	SRSF7_HUMAN Serine/arginine-rich splicing factor 7 OS=Homo sapiens GN=SRSF7 PE=1 SV=1	3.70518	4.03737	5.09045	7.04808	3.09978	3.41254	3.09506	2.76814	2.54758	3.86713
Q96FN4	4	2	25.1093	CPNE2_HUMAN Copine-2 OS=Homo sapiens GN=CPNE2 PE=1 SV=3	0.968428	1.0636	1.50266	1.65656	0.643213	2.9373	1.02163	1.73123	1.84658	1.48569
P62899	4	2	24.9474	RL31_HUMAN 60S ribosomal protein L31 OS=Homo sapiens GN=RPL31 PE=1 SV=1	0.297312	0.949491	0.266928	0.118121	0.710047	0.769784	1.17942	0.764963	0.795985	0.650228
P35900	4	3	19.7933	K1C20_HUMAN Keratin, type I cytoskeletal 20 OS=Homo sapiens GN=KRT20 PE=1 SV=1	0.506008	0.432675	0.281994	0.138774	0.356743	0.0817455	0.44494	0.220756	0.163889	0.291947
P20648	4	1	33.2915	ATP4A_HUMAN Potassium-transporting ATPase alpha chain 1 OS=Homo sapiens GN=ATP4A PE=2 SV=5	0.012843	0.329285	0.0118667	0.0172455	0.201602	0.00693269	0.0157417	0.0173041	0.0133728	0.0695771
P20742	4	1	27.5197	PZP_HUMAN Pregnancy zone protein OS=Homo sapiens GN=PZP PE=1 SV=4	0.0558175	0.411039	0.154721	0	0.254763	0.0589968	0.232186	0.334671	0.308058	0.201139
Q9HAT1	4	2	22.838	LMA1L_HUMAN Protein ERGIC-53-like OS=Homo sapiens GN=LMAN1L PE=2 SV=2	0.229413	0.41531	0.166713	0.0279541	1.23678	0.230709	0.45448	3.17556	3.56308	1.05556
Q7Z3Z0	4	2	22.8106	K1C25_HUMAN Keratin, type I cytoskeletal 25 OS=Homo sapiens GN=KRT25 PE=1 SV=1	0.0297791	0.876954	1.1358	1.89228	0.251617	0.139501	0.188138	0.0733343	0.0575839	0.516109
Q99832	4	4	21.9914	TCPH_HUMAN T-complex protein 1 subunit eta OS=Homo sapiens GN=CCT7 PE=1 SV=2	1.27818	2.77266	1.84981	2.67191	2.4163	0.766524	2.1526	1.89695	2.03185	1.98186
P62913	4	1	18.2573	RL11_HUMAN 60S ribosomal protein L11 OS=Homo sapiens GN=RPL11 PE=1 SV=2	0.0466198	0.402934	0.487606	0	0.202333	0.0431865	0.262089	0.0580668	0.0512001	0.172671
Q5VW32	4	4	30.5334	BROX_HUMAN BRO1 domain-containing protein BROX OS=Homo sapiens GN=BROX PE=1 SV=1	2.35568	2.70415	2.14499	2.58934	3.32393	3.5021	3.8449	4.36393	3.68983	3.16876
Q9Y247	2	1	9.4544	FA50B_HUMAN Protein FAM50B OS=Homo sapiens GN=FAM50B PE=1 SV=1	1.168	1.05255	1.1648	0.0079669	1.09607	0.88085	1.12086	0.587491	0.571951	0.850061
O60248	1	1	4.4125	SOX15_HUMAN Protein SOX-15 OS=Homo sapiens GN=SOX15 PE=1 SV=1	0.0135778	0.0182036	0	2.54217	0.0579074	0	0	0.0179229	0.0626538	0.301381
P63027	1	1	11.5826	VAMP2_HUMAN Vesicle-associated membrane protein 2 OS=Homo sapiens GN=VAMP2 PE=1 SV=3	4.54891	2.41057	3.95632	0.452399	11.0231	3.52451	14.386	3.45873	2.82708	5.17641
Q01449	1	1	5.0299	MLRA_HUMAN Myosin regulatory light chain 2, atrial isoform OS=Homo sapiens GN=MYL7 PE=1 SV=1	1.58718	1.15365	1.63199	3.41461	1.83975	3.73211	1.99523	2.87319	3.07627	2.36711
P35659	1	1	9.3726	DEK_HUMAN Protein DEK OS=Homo sapiens GN=DEK PE=1 SV=1	0	3.31047	0.0181672	0	1.72874	0	2.56463	3.81533	3.2655	1.63365
Q99592	1	0	5.0082	ZBT18_HUMAN Zinc finger and BTB domain-containing protein 18 OS=Homo sapiens GN=ZBTB18 PE=1 SV=1										#DIV/0!
Q9NRW4	1	0	4.5096	DUS22_HUMAN Dual specificity protein phosphatase 22 OS=Homo sapiens GN=DUSP22 PE=1 SV=1										#DIV/0!
P09067	1	1	5.3235	HXB5_HUMAN Homeobox protein Hox-B5 OS=Homo sapiens GN=HOXB5 PE=1 SV=3	0.372261	4.1143	0.857001	0.652133	1.09998	0	2.35198	11.7409	3.99321	2.79797
P50150	1	1	5.2757	GBG4_HUMAN Guanine nucleotide-binding protein G(I)/G(S)/G(O) subunit gamma-4 OS=Homo sapiens GN=GNG4 PE=1 SV=1	1.24447	1.3562	0.77523	1.94313	2.04412	3.81841	4.42858	4.11306	4.44817	2.68571
P48739	1	1	4.5793	PIPNB_HUMAN Phosphatidylinositol transfer protein beta isoform OS=Homo sapiens GN=PITPNB PE=1 SV=2	0.210896	0.84535	0.254852	0	7.23952	0.0703731	1.2644	13.4347	12.6017	3.9913
O95196	1	1	6.7176	CSPG5_HUMAN Chondroitin sulfate proteoglycan 5 OS=Homo sapiens GN=CSPG5 PE=1 SV=3	3.23285	2.68875	4.2104	5.36126	2.01553	1.78371	2.4198	1.29544	1.34188	2.70552
Q9Y2V0	1	0	5.1035	CO041_HUMAN Uncharacterized protein C15orf41 OS=Homo sapiens GN=C15orf41 PE=1 SV=2										#DIV/0!
Q9H4M9	1	1	10.594	EHD1_HUMAN EH domain-containing protein 1 OS=Homo sapiens GN=EHD1 PE=1 SV=2	2.87537	3.77639	0.516575	1.35613	4.93128	1.51415	4.01898	4.91586	4.58699	3.16575
Q12904	1	0	4.8291	AIMP1_HUMAN Aminoacyl tRNA synthase complex-interacting multifunctional protein 1 OS=Homo sapiens GN=AIMP1 PE=1 SV=2										#DIV/0!
Q03154	1	0	3.6307	ACY1_HUMAN Aminoacylase-1 OS=Homo sapiens GN=ACY1 PE=1 SV=1										#DIV/0!
Q8IUD6	1	0	5.3687	RN135_HUMAN E3 ubiquitin-protein ligase RNF135 OS=Homo sapiens GN=RNF135 PE=1 SV=2										#DIV/0!
Q8IXM2	1	1	4.6935	BAP18_HUMAN Chromatin complexes subunit BAP18 OS=Homo sapiens GN=BAP18 PE=1 SV=1	0	0.317559	0	0	1.5921	0	0	1.9099	7.62591	1.27172
A8MYB1	1	0	5.6255	TMC5B_HUMAN Transmembrane and coiled-coil domain-containing protein 5B OS=Homo sapiens GN=TMCO5B PE=3 SV=1										#DIV/0!
P08243	1	1	5.068	ASNS_HUMAN Asparagine synthetase [glutamine-hydrolyzing] OS=Homo sapiens GN=ASNS PE=1 SV=4	0	3.28703	0	0	7.14734	0	0	20.6111	47.8151	8.76229
O95466	1	1	5.7595	FMNL1_HUMAN Formin-like protein 1 OS=Homo sapiens GN=FMNL1 PE=1 SV=3	6.66077	3.90328	5.30796	18.8374	3.76637	7.23501	4.23736	4.39768	3.73499	6.45343
Q9Y6B6	1	0	4.2413	SAR1B_HUMAN GTP-binding protein SAR1b OS=Homo sapiens GN=SAR1B PE=1 SV=1										#DIV/0!
P32969	1	0	4.2944	RL9_HUMAN 60S ribosomal protein L9 OS=Homo sapiens GN=RPL9 PE=1 SV=1										#DIV/0!
Q9H857	1	1	9.8808	NT5D2_HUMAN 5'-nucleotidase domain-containing protein 2 OS=Homo sapiens GN=NT5DC2 PE=1 SV=1	0.485255	13.0131	1.14735	0.0959831	38.2788	0.409897	37.852	127.45	116.207	37.2155
Q7RTS1	1	1	5.9729	BHA15_HUMAN Class A basic helix-loop-helix protein 15 OS=Homo sapiens GN=BHLHA15 PE=1 SV=1	0.387162	1.70695	0.182728	1.20712	6.71856	4.24817	7.39435	21.6787	19.1935	6.96858
P22676	1	0	4.9317	CALB2_HUMAN Calretinin OS=Homo sapiens GN=CALB2 PE=2 SV=2										#DIV/0!
P05386	1	1	6.3868	RLA1_HUMAN 60S acidic ribosomal protein P1 OS=Homo sapiens GN=RPLP1 PE=1 SV=1	0.0433656	1.2753	0	0.286235	1.03145	1.07013	0.142089	4.7119	5.66974	1.58113
Q5VW00	1	0	4.8747	DC122_HUMAN DDB1- and CUL4-associated factor 12-like protein 2 OS=Homo sapiens GN=DCAF12L2 PE=2 SV=1										#DIV/0!
Q9NZZ3	1	1	13.589	CHMP5_HUMAN Charged multivesicular body protein 5 OS=Homo sapiens GN=CHMP5 PE=1 SV=1	17.6873	13.1437	17.6409	26.8225	11.5972	15.1155	13.2282	15.2135	15.3348	16.1982
Q86SZ2	1	1	5.4073	TPC6B_HUMAN Trafficking protein particle complex subunit 6B OS=Homo sapiens GN=TRAPPC6B PE=1 SV=1	7.83231	4.45037	6.47458	11.7194	3.02628	10.2189	3.48245	3.71834	2.54341	5.94068
P06280	1	1	4.1039	AGAL_HUMAN Alpha-galactosidase A OS=Homo sapiens GN=GLA PE=1 SV=1	0.396697	3.33704	0.260241	0.0647584	7.94836	42.071	3.815	31.1006	30.7306	13.3027
P06493	1	0	5.2033	CDK1_HUMAN Cyclin-dependent kinase 1 OS=Homo sapiens GN=CDK1 PE=1 SV=3										#DIV/0!
P45985	1	1	4.7927	MP2K4_HUMAN Dual specificity mitogen-activated protein kinase kinase 4 OS=Homo sapiens GN=MAP2K4 PE=1 SV=1	3.958	6.50886	1.87433	3.78078	18.7386	2.63518	22.8317	16.7254	16.4565	10.3899
Q96A05	1	1	5.2847	VATE2_HUMAN V-type proton ATPase subunit E 2 OS=Homo sapiens GN=ATP6V1E2 PE=1 SV=1	10.1775	0.958647	5.66383	15.8496	1.02211	7.1489	1.54169	2.66641	1.4534	5.16467
Q15583	1	1	5.2576	TGIF1_HUMAN Homeobox protein TGIF1 OS=Homo sapiens GN=TGIF1 PE=1 SV=3	0.0195619	0.098463	0	0	0.237789	0	0	0.140564	0.387429	0.0982008
Q9H4G4	1	1	5.4026	GAPR1_HUMAN Golgi-associated plant pathogenesis-related protein 1 OS=Homo sapiens GN=GLIPR2 PE=1 SV=3	0.688328	0.53797	0.604842	0.430914	0.507232	0.0656251	0.651557	0.3276	0.187104	0.444575
P29992	1	1	5.414	GNA11_HUMAN Guanine nucleotide-binding protein subunit alpha-11 OS=Homo sapiens GN=GNA11 PE=1 SV=2	0.186569	0.458916	0.268307	0	0.514531	0.121602	0.586106	0.118994	0.198341	0.272596
Q9Y2R9	1	0	4.7628	RT07_HUMAN 28S ribosomal protein S7, mitochondrial OS=Homo sapiens GN=MRPS7 PE=1 SV=2										#DIV/0!
P67809	1	1	6.0907	YBOX1_HUMAN Nuclease-sensitive element-binding protein 1 OS=Homo sapiens GN=YBX1 PE=1 SV=3	0	0.0849789	0	0	0.0266112	0	0.0509301	0	0.0603064	0.0247585
Q8NEQ6	1	1	4.51	CA064_HUMAN Uncharacterized protein C1orf64 OS=Homo sapiens GN=C1orf64 PE=2 SV=1	0.000824021	1.09027	0.00545197	0.466799	0.793269	0.00609444	0.593479	0.564133	0.522747	0.449229
Q13740	1	1	5.5726	CD166_HUMAN CD166 antigen OS=Homo sapiens GN=ALCAM PE=1 SV=2	0.209449	0.687429	0.31454	5.12161	0.462277	0.104463	0.29536	0.187297	0.363163	0.860621
P26583	1	0	4.2809	HMGB2_HUMAN High mobility group protein B2 OS=Homo sapiens GN=HMGB2 PE=1 SV=2										#DIV/0!
P01903	1	0	5.2159	DRA_HUMAN HLA class II histocompatibility antigen, DR alpha chain OS=Homo sapiens GN=HLA-DRA PE=1 SV=1										#DIV/0!
P47756	1	1	6.0112	CAPZB_HUMAN F-actin-capping protein subunit beta OS=Homo sapiens GN=CAPZB PE=1 SV=4	1.00126	0.586997	0.891853	0.6467	0.471289	0.164858	0.902986	0.151123	0.212007	0.558786
Q9NNW5	1	1	5.9944	WDR6_HUMAN WD repeat-containing protein 6 OS=Homo sapiens GN=WDR6 PE=1 SV=1	0	0	0	0	0.18579	0	0.016423	0	0	0.0224681
P18615	1	1	3.9201	NELFE_HUMAN Negative elongation factor E OS=Homo sapiens GN=NELFE PE=1 SV=3	0	0.010096	0.0375227	0	0	0	0	0.036188	0	0.00931185
Q8N456	1	1	5.2844	LRC18_HUMAN Leucine-rich repeat-containing protein 18 OS=Homo sapiens GN=LRRC18 PE=2 SV=2	0.0543237	0.0834586	0.176846	0.093974	0.0392488	0.602564	0.0811037	0.156451	0.0995265	0.154166
P09211	1	1	5.2917	GSTP1_HUMAN Glutathione S-transferase P OS=Homo sapiens GN=GSTP1 PE=1 SV=2	0.178611	0.2705	0	0.0269667	0.394753	0	0.418234	0.0760522	0.0625022	0.158624
P35244	1	1	4.6229	RFA3_HUMAN Replication protein A 14 kDa subunit OS=Homo sapiens GN=RPA3 PE=1 SV=1	0	0.429178	0	0	0.252026	0	0	0.0614177	0.427512	0.130015
Q96RP9	1	1	3.9199	EFGM_HUMAN Elongation factor G, mitochondrial OS=Homo sapiens GN=GFM1 PE=1 SV=2	0	1.58178	0	0	0.133961	0	0.00856871	0.831002	0.917569	0.385876
Q9HD34	1	1	5.6429	LYRM4_HUMAN LYR motif-containing protein 4 OS=Homo sapiens GN=LYRM4 PE=1 SV=1	0.0206024	0.0351264	0.0146568	0.0243419	0.112745	0.244855	0.0139394	0.314153	0.387817	0.129804
Q9BX67	1	1	5.919	JAM3_HUMAN Junctional adhesion molecule C OS=Homo sapiens GN=JAM3 PE=1 SV=1	1.70619	1.09179	1.64868	2.65746	1.1401	1.0893	1.18225	0.684435	0.483197	1.29816
P62263	1	1	5.2869	RS14_HUMAN 40S ribosomal protein S14 OS=Homo sapiens GN=RPS14 PE=1 SV=3	0.242601	0.241726	0.534157	0.032646	0.322938	1.19364	0.33399	0.732443	0.949415	0.509284
P27701	1	0	5.6573	CD82_HUMAN CD82 antigen OS=Homo sapiens GN=CD82 PE=1 SV=1										#DIV/0!
Q58FG0	1	1	10.8458	HS905_HUMAN Putative heat shock protein HSP 90-alpha A5 OS=Homo sapiens GN=HSP90AA5P PE=2 SV=1	1.0016	0.608831	0.22936	0.265502	1.69459	1.92706	1.18134	1.29905	1.10187	1.03436
O60739	1	0	5.941	EIF1B_HUMAN Eukaryotic translation initiation factor 1b OS=Homo sapiens GN=EIF1B PE=1 SV=2										#DIV/0!
P27105	1	1	5.7895	STOM_HUMAN Erythrocyte band 7 integral membrane protein OS=Homo sapiens GN=STOM PE=1 SV=3	1.57267	2.06271	1.39359	0.0305951	1.90969	0.870964	2.30255	1.90323	1.59243	1.51538
Q9Y6E0	1	1	4.9767	STK24_HUMAN Serine/threonine-protein kinase 24 OS=Homo sapiens GN=STK24 PE=1 SV=1	0.464299	0.351702	0.358051	0.503857	0.407495	0.985383	0.599709	0.794339	0.9843	0.605459
P83859	1	1	4.5712	OX26_HUMAN Orexigenic neuropeptide QRFP OS=Homo sapiens GN=QRFP PE=2 SV=1	0.166056	0.571337	0.225616	0	0.688987	0.631004	0.704122	1.52816	1.65233	0.685291
Q9H7V2	1	1	4.8683	SYNG1_HUMAN Synapse differentiation-inducing gene protein 1 OS=Homo sapiens GN=SYNDIG1 PE=1 SV=1	0	0.780322	0.0255899	0	0.496266	0	0.660759	0.750372	0.48933	0.355849
Q6PF15	1	1	5.4083	KLH35_HUMAN Kelch-like protein 35 OS=Homo sapiens GN=KLHL35 PE=1 SV=3	0.11984	0.188154	0.108059	0.0414569	0.327098	0	0.0995295	0.18889	0.249781	0.146979
Q9UQV4	1	1	4.272	LAMP3_HUMAN Lysosome-associated membrane glycoprotein 3 OS=Homo sapiens GN=LAMP3 PE=1 SV=3	2.27445	0.354522	1.51068	0.0765262	0.407481	0.775959	0.146227	0.75118	0.712795	0.778869
O60936	1	1	10.0546	NOL3_HUMAN Nucleolar protein 3 OS=Homo sapiens GN=NOL3 PE=1 SV=2	1.5024	0.605414	0.864445	0.966741	1.30146	1.03618	1.33926	0.913357	0.981877	1.05679
P53999	1	1	6.0588	TCP4_HUMAN Activated RNA polymerase II transcriptional coactivator p15 OS=Homo sapiens GN=SUB1 PE=1 SV=3	0.446251	1.21341	0.930256	1.28521	0.550766	0.271079	0.688639	0.49286	0.469611	0.705342
P07585	1	1	4.0878	PGS2_HUMAN Decorin OS=Homo sapiens GN=DCN PE=1 SV=1	5.61349	3.26451	1.58872	0	0.913074	0.106116	6.91476	1.43124	0.351951	2.24265
Q8N9N7	1	0	5.4281	LRC57_HUMAN Leucine-rich repeat-containing protein 57 OS=Homo sapiens GN=LRRC57 PE=1 SV=1										#DIV/0!
Q8N4C8;O95819	2	1	10.4628	MINK1_HUMAN Misshapen-like kinase 1 OS=Homo sapiens GN=MINK1 PE=1 SV=2	0.171864	1.13204	0.0816764	0	1.81148	0.0407963	2.14597	0.775568	1.02409	0.798164
P46778	2	2	19.2972	RL21_HUMAN 60S ribosomal protein L21 OS=Homo sapiens GN=RPL21 PE=1 SV=2	0.22465	0.299987	0.339626	0.112652	0.179733	0.0974638	0.322444	0.0932238	0.108185	0.197552
P42677;Q71UM5	2	2	11.9864	RS27_HUMAN 40S ribosomal protein S27 OS=Homo sapiens GN=RPS27 PE=1 SV=3	0.668611	1.04631	1.1196	0.336452	0.492721	0.648447	0.586693	0.531817	0.651328	0.675775
O14828	2	2	11.0958	SCAM3_HUMAN Secretory carrier-associated membrane protein 3 OS=Homo sapiens GN=SCAMP3 PE=1 SV=3	2.57364	2.30368	1.92797	1.65659	2.42424	5.05673	1.99891	4.23889	4.26757	2.93869
O14817	2	2	9.6337	TSN4_HUMAN Tetraspanin-4 OS=Homo sapiens GN=TSPAN4 PE=1 SV=1	5.96366	3.59272	5.33807	6.34032	3.39589	3.9353	3.86347	2.66195	2.19837	4.14331
Q8N1A0	2	0	10.2097	KT222_HUMAN Keratin-like protein KRT222 OS=Homo sapiens GN=KRT222 PE=2 SV=1										#DIV/0!
P01024	2	2	10.9821	CO3_HUMAN Complement C3 OS=Homo sapiens GN=C3 PE=1 SV=2	5.01761	2.63194	4.11279	5.27187	3.40622	3.58513	3.95307	2.4254	2.36694	3.64122
P30504	2	1	15.3887	1C04_HUMAN HLA class I histocompatibility antigen, Cw-4 alpha chain OS=Homo sapiens GN=HLA-C PE=1 SV=1	0	0.0846642	0	0	0.0763129	0	0	0.229156	0.20182	0.0657726
P13987	2	1	11.8723	CD59_HUMAN CD59 glycoprotein OS=Homo sapiens GN=CD59 PE=1 SV=1	0.660149	1.16849	0.755644	0.0157263	1.14576	0.688391	1.20605	0.646603	0.785829	0.78585
Q969F0	2	0	9.9449	FATE1_HUMAN Fetal and adult testis-expressed transcript protein OS=Homo sapiens GN=FATE1 PE=1 SV=1										#DIV/0!
Q9H444	2	1	17.4185	CHM4B_HUMAN Charged multivesicular body protein 4b OS=Homo sapiens GN=CHMP4B PE=1 SV=1	0.0165219	5.20378	1.08712	0	5.29172	0	6.05886	2.88687	3.40873	2.66151
Q8WXA9	2	2	8.2393	SREK1_HUMAN Splicing regulatory glutamine/lysine-rich protein 1 OS=Homo sapiens GN=SREK1 PE=1 SV=1	0.0932429	0.0420782	0.147822	2.83182	0.795555	0.0143985	0.0146832	2.48127	2.38541	0.978476
P62851	2	2	10.1367	RS25_HUMAN 40S ribosomal protein S25 OS=Homo sapiens GN=RPS25 PE=1 SV=1	0.473771	0.84196	1.10104	1.6565	0.355542	1.12986	0.421961	0.882975	0.788936	0.850283
P0DP24;P0DP23;P0DP25	2	1	15.7399	CALM2_HUMAN Calmodulin-2 OS=Homo sapiens GN=CALM2 PE=1 SV=1	0	3.95552	0	0.909307	4.41926	0.0377863	4.00957	3.06012	2.19719	2.06542
P84103	2	1	12.9495	SRSF3_HUMAN Serine/arginine-rich splicing factor 3 OS=Homo sapiens GN=SRSF3 PE=1 SV=1	0.0935194	1.08602	0.386373	0.776787	0.733138	0.133476	0.83528	0.910981	0.918157	0.652637
Q9UKE5	2	1	10.7568	TNIK_HUMAN TRAF2 and NCK-interacting protein kinase OS=Homo sapiens GN=TNIK PE=1 SV=1	2.94687	0.572834	0.613086	0.143983	1.95604	0.288572	2.22717	0.567785	0.534438	1.09453
P22090	2	0	10.424	RS4Y1_HUMAN 40S ribosomal protein S4, Y isoform 1 OS=Homo sapiens GN=RPS4Y1 PE=1 SV=2										#DIV/0!
P49407	2	1	9.0678	ARRB1_HUMAN Beta-arrestin-1 OS=Homo sapiens GN=ARRB1 PE=1 SV=2	0.00102498	0	0.0183127	0	0.0131699	0.00459786	0.0122065	0	0	0.00547911
Q00577	2	1	9.8081	PURA_HUMAN Transcriptional activator protein Pur-alpha OS=Homo sapiens GN=PURA PE=1 SV=2	0.0732876	0.274848	0.0653712	0.0329595	0.112236	0	0.0989949	0.100842	0.0834655	0.093556
Q6ZMR3	2	1	12.8584	LDH6A_HUMAN L-lactate dehydrogenase A-like 6A OS=Homo sapiens GN=LDHAL6A PE=2 SV=1	3.35947	2.7169	4.79368	4.75979	1.65372	2.8844	1.96842	1.43079	1.16193	2.74768
Q8WWF8	2	1	10.1242	CAPSL_HUMAN Calcyphosin-like protein OS=Homo sapiens GN=CAPSL PE=2 SV=4	0.0891109	0.089954	0.132307	0.0876634	0.0742538	0.0442568	0.011458	0.0233144	0.107611	0.0733254
A8MT69	2	2	9.4456	CENPX_HUMAN Centromere protein X OS=Homo sapiens GN=CENPX PE=1 SV=1	0.516189	0.963849	0.65455	0.137845	2.20581	0.422965	3.17788	9.94793	8.50261	2.94774
P01375	2	2	8.6825	TNFA_HUMAN Tumor necrosis factor OS=Homo sapiens GN=TNF PE=1 SV=1	0.832954	1.3682	1.1223	2.14652	1.29315	3.5606	1.10924	2.86927	2.92496	1.91413
Q96MC9	2	0	4.8721	CA147_HUMAN Uncharacterized protein C1orf147 OS=Homo sapiens GN=C1orf147 PE=2 SV=2										#DIV/0!
Q08722	2	1	10.366	CD47_HUMAN Leukocyte surface antigen CD47 OS=Homo sapiens GN=CD47 PE=1 SV=1	0.197978	0.583632	0.115207	0.647277	0.192603	0.0564282	0.483272	0.198859	0.112026	0.287476
O14603	2	1	8.7858	PRY_HUMAN PTPN13-like protein, Y-linked OS=Homo sapiens GN=PRY PE=1 SV=2	7.25097	4.588	6.19332	40.0699	3.68151	11.7923	4.647	9.35767	8.44771	10.6698
Q14520	2	2	11.6283	HABP2_HUMAN Hyaluronan-binding protein 2 OS=Homo sapiens GN=HABP2 PE=1 SV=1	1.26625	1.24877	1.01057	1.28444	1.37703	1.29736	1.75743	1.49472	1.24999	1.33184
P49207	2	1	10.3345	RL34_HUMAN 60S ribosomal protein L34 OS=Homo sapiens GN=RPL34 PE=1 SV=3	0.249349	0.319582	0.627457	0.283776	0.26703	1.12095	0.261887	0.978876	1.15848	0.585265
Q6IQ22	2	1	12.1721	RAB12_HUMAN Ras-related protein Rab-12 OS=Homo sapiens GN=RAB12 PE=1 SV=3	0	0.0235136	0	0	1.17684	0	1.49877	0.449097	0.483543	0.40353
Q96AX2	2	1	12.8283	RAB37_HUMAN Ras-related protein Rab-37 OS=Homo sapiens GN=RAB37 PE=1 SV=3	0	0	0.039219	0	0	0.119838	0	0.0864518	0.0135834	0.028788
P67870	2	2	10.0061	CSK2B_HUMAN Casein kinase II subunit beta OS=Homo sapiens GN=CSNK2B PE=1 SV=1	4.23191	1.84205	4.27831	12.1164	2.14753	10.016	2.35699	4.06481	3.60322	4.96191
Q14964	2	1	10.1823	RB39A_HUMAN Ras-related protein Rab-39A OS=Homo sapiens GN=RAB39A PE=1 SV=2	1.49875	1.39045	2.02189	0	0.860792	0.647619	1.12441	0.471894	0.360603	0.930713
P81605	2	2	11.7844	DCD_HUMAN Dermcidin OS=Homo sapiens GN=DCD PE=1 SV=2	0.274853	0.454085	0.272022	0.101453	0.411651	0.466115	0.377193	0.511626	0.468112	0.37079
O75695	2	2	10.7613	XRP2_HUMAN Protein XRP2 OS=Homo sapiens GN=RP2 PE=1 SV=4	2.50924	1.21107	1.36372	0.87774	1.10762	6.99342	1.03256	1.15596	0.907635	1.90655
P01892;P01891;P04439;P10316;P13746;P16188;P16189;P16190;P30453;P30457;P30459	2	2	12.5086	1A02_HUMAN HLA class I histocompatibility antigen, A-2 alpha chain OS=Homo sapiens GN=HLA-A PE=1 SV=1	0.553231	0.476106	0.585042	0.465342	0.564882	0.383508	0.5534	0.234924	0.214604	0.447893
Q5ZPR3	2	2	16.0834	CD276_HUMAN CD276 antigen OS=Homo sapiens GN=CD276 PE=1 SV=1	0.306607	1.23755	0.187642	0.312382	1.69294	0.311447	1.22751	0.822044	1.17163	0.80775
Q99613;B5ME19	2	2	12.403	EIF3C_HUMAN Eukaryotic translation initiation factor 3 subunit C OS=Homo sapiens GN=EIF3C PE=1 SV=1	0.01364	1.46737	0.010447	0.0299829	0.173614	0	0.294153	0.314114	0.365752	0.296564
P30825	2	2	11.5269	CTR1_HUMAN High affinity cationic amino acid transporter 1 OS=Homo sapiens GN=SLC7A1 PE=1 SV=1	0.00650598	1.65495	1.79552e-05	0.0192061	1.48699	0	1.64213	0.990804	0.839352	0.737772
Q14953	2	1	10.4011	KI2S5_HUMAN Killer cell immunoglobulin-like receptor 2DS5 OS=Homo sapiens GN=KIR2DS5 PE=2 SV=1	1.77514	1.12153	2.80628	4.03014	0.621804	0.913472	0.759642	0.688985	0.337221	1.45047
P62330	2	1	12.781	ARF6_HUMAN ADP-ribosylation factor 6 OS=Homo sapiens GN=ARF6 PE=1 SV=2	0.397011	0.71164	0.294707	0.626476	0.809757	0.643593	0.144207	0.558773	0.319896	0.500673
Q9UBQ5	2	2	12.6815	EIF3K_HUMAN Eukaryotic translation initiation factor 3 subunit K OS=Homo sapiens GN=EIF3K PE=1 SV=1	0.772215	1.37528	1.42962	0.791515	0.288606	1.10206	0.954635	0.681281	0.501299	0.87739
Q16625	2	2	11.7786	OCLN_HUMAN Occludin OS=Homo sapiens GN=OCLN PE=1 SV=1	0.603484	0.520446	0.540209	1.17384	0.559748	0.0779844	0.531533	0.0998571	0.0303217	0.459713
Q9Y6W3	2	2	8.7857	CAN7_HUMAN Calpain-7 OS=Homo sapiens GN=CAPN7 PE=1 SV=1	0.72447	0.19552	0.04546	0.033103	0.289946	0.882117	0.139232	0.108081	0.267145	0.298342
P07355;A6NMY6	2	2	10.5278	ANXA2_HUMAN Annexin A2 OS=Homo sapiens GN=ANXA2 PE=1 SV=2	0.163993	0.556172	0.342982	0	0.378116	0.203313	0.47662	0.186676	0.124083	0.270217
P62750	2	0	10.8163	RL23A_HUMAN 60S ribosomal protein L23a OS=Homo sapiens GN=RPL23A PE=1 SV=1										#DIV/0!
Q9H7P6	2	2	11.266	MB12B_HUMAN Multivesicular body subunit 12B OS=Homo sapiens GN=MVB12B PE=1 SV=2	1.81332	1.32315	1.79511	0.687958	1.42342	1.95204	1.66503	1.13325	1.00544	1.42208
P62847	2	1	10.9819	RS24_HUMAN 40S ribosomal protein S24 OS=Homo sapiens GN=RPS24 PE=1 SV=1	0	0	0	0	0	0	0	0	0	0
P51148	2	2	12.2616	RAB5C_HUMAN Ras-related protein Rab-5C OS=Homo sapiens GN=RAB5C PE=1 SV=2	1.01879	0.879423	1.29076	1.53911	0.858082	0.726425	1.08741	0.720552	0.419804	0.948929
Q9UBI1	2	1	9.491	COMD3_HUMAN COMM domain-containing protein 3 OS=Homo sapiens GN=COMMD3 PE=1 SV=1	0	0.0114722	0	0	0	0	0	0.265054	0	0.0307252
P60981	2	2	14.3509	DEST_HUMAN Destrin OS=Homo sapiens GN=DSTN PE=1 SV=3	1.43116	5.76788	1.79496	1.64802	4.85883	0.509843	5.67903	2.89965	2.80451	3.04377
Q9UNE7	2	1	10.5778	CHIP_HUMAN E3 ubiquitin-protein ligase CHIP OS=Homo sapiens GN=STUB1 PE=1 SV=2	0.347098	0.407897	0.279503	0	0.687484	0	0.758836	0	0.0845879	0.285045
Q9NP31	2	0	9.8911	SH22A_HUMAN SH2 domain-containing protein 2A OS=Homo sapiens GN=SH2D2A PE=1 SV=3										#DIV/0!
P31431	2	1	11.4145	SDC4_HUMAN Syndecan-4 OS=Homo sapiens GN=SDC4 PE=1 SV=2	5.36719	2.71943	2.8151	1.09761	4.69742	4.47166	4.78552	5.29858	5.09417	4.03852
Q14181	2	2	10.0529	DPOA2_HUMAN DNA polymerase alpha subunit B OS=Homo sapiens GN=POLA2 PE=1 SV=2	1.68035	0.166155	9.09256	2.46892	0.254561	33.5739	0.435783	0.214408	0.495986	5.37584
Q9UKM9	2	1	9.9013	RALY_HUMAN RNA-binding protein Raly OS=Homo sapiens GN=RALY PE=1 SV=1	3.64707	2.27043	3.29872	4.0815	2.36071	1.7971	3.05956	1.45797	1.68424	2.62859
P62837;P61077	2	2	12.931	UB2D2_HUMAN Ubiquitin-conjugating enzyme E2 D2 OS=Homo sapiens GN=UBE2D2 PE=1 SV=1	2.16361	2.13113	2.16443	0.0159714	2.40475	1.60544	1.42131	1.5813	1.63909	1.68078
Q96EY5	2	2	13.0231	MB12A_HUMAN Multivesicular body subunit 12A OS=Homo sapiens GN=MVB12A PE=1 SV=1	0.526129	1.12428	0.963431	1.55379	1.27116	0.630458	0.780868	0.958732	1.40774	1.02407
Q03828	2	2	10.8209	EVX2_HUMAN Homeobox even-skipped homolog protein 2 OS=Homo sapiens GN=EVX2 PE=2 SV=2	1.13182	4.20654	5.54775	7.68619	0.893398	0.602712	1.14282	0.62661	0.799689	2.51528
Q8IYB1	2	2	8.327	M21D2_HUMAN Protein MB21D2 OS=Homo sapiens GN=MB21D2 PE=1 SV=3	0.631928	0	0	3.65586	0	0	0	0	0	0.476421
O75954	2	2	11.9364	TSN9_HUMAN Tetraspanin-9 OS=Homo sapiens GN=TSPAN9 PE=1 SV=1	0	2.15257	0	0.0521407	1.28229	0	0.424341	1.26928	1.37974	0.728929
Q9UBU8	2	1	10.2893	MO4L1_HUMAN Mortality factor 4-like protein 1 OS=Homo sapiens GN=MORF4L1 PE=1 SV=2	5.14581	2.35632	3.24326	4.43272	2.93882	3.23126	3.58984	2.02145	2.2833	3.2492
A5D8V6	2	1	12.6907	VP37C_HUMAN Vacuolar protein sorting-associated protein 37C OS=Homo sapiens GN=VPS37C PE=1 SV=2	0.210433	0.719083	0.642546	0.324941	0.179673	0.27464	0.150352	0.185803	0.135475	0.313661
P08670	2	2	10.3162	VIME_HUMAN Vimentin OS=Homo sapiens GN=VIM PE=1 SV=4	0.855505	0.770699	0.699477	1.6873	0.615702	0.816239	0.636336	0.800182	0.705117	0.842951
Q9UQN3	2	2	11.3713	CHM2B_HUMAN Charged multivesicular body protein 2b OS=Homo sapiens GN=CHMP2B PE=1 SV=1	1.21035	1.13724	1.44493	2.41519	0.900566	0.415649	1.04479	0.597167	0.731894	1.09975
P21810	5	5	37.1837	PGS1_HUMAN Biglycan OS=Homo sapiens GN=BGN PE=1 SV=2	1.40864	3.00427	1.88776	3.547	2.09886	4.32357	0.891042	5.67589	5.73481	3.17465
P15311	12	5	72.6795	EZRI_HUMAN Ezrin OS=Homo sapiens GN=EZR PE=1 SV=4	0.0239005	1.78973	0.016297	0.0211176	2.62311	0	0.429788	1.41004	1.40631	0.85781
P06733	12	7	77.7207	ENOA_HUMAN Alpha-enolase OS=Homo sapiens GN=ENO1 PE=1 SV=2	1.103	1.80363	0.946785	0.0786081	3.00197	0.348501	2.91006	1.18767	3.21136	1.62129
P62987;P0CG47;P0CG48;P62979	12	9	103.159	RL40_HUMAN Ubiquitin-60S ribosomal protein L40 OS=Homo sapiens GN=UBA52 PE=1 SV=2	39.5939	28.1855	33.6512	67.1336	32.5741	56.9701	36.893	56.3396	51.5817	44.7692
Q9Y5K6	12	12	67.6076	CD2AP_HUMAN CD2-associated protein OS=Homo sapiens GN=CD2AP PE=1 SV=1	4.80241	1.53188	1.98539	0.848477	1.23757	1.86629	1.43443	1.13626	1.62308	1.82953
P61247	12	9	99.0923	RS3A_HUMAN 40S ribosomal protein S3a OS=Homo sapiens GN=RPS3A PE=1 SV=2	6.81709	5.17936	7.71786	11.1025	3.50022	11.9337	3.52925	8.23332	8.6401	7.40594
Q8N4C6	12	7	58.4759	NIN_HUMAN Ninein OS=Homo sapiens GN=NIN PE=1 SV=4	10.5285	11.0453	13.5695	13.1004	9.12856	18.5006	8.62611	15.7099	15.6351	12.8715
P02786	12	10	68.635	TFR1_HUMAN Transferrin receptor protein 1 OS=Homo sapiens GN=TFRC PE=1 SV=2	4.06653	2.36723	4.27463	6.31675	2.24549	6.68646	2.40722	5.59285	5.63525	4.39916
Q9BQE3;P68363;Q71U36;Q9H853;Q9NY65	12	2	91.5319	TBA1C_HUMAN Tubulin alpha-1C chain OS=Homo sapiens GN=TUBA1C PE=1 SV=1	1.31164	2.75335	2.89401	1.17081	2.96245	6.08309	2.90171	3.75619	3.58416	3.04638
P19823	11	7	67.1811	ITIH2_HUMAN Inter-alpha-trypsin inhibitor heavy chain H2 OS=Homo sapiens GN=ITIH2 PE=1 SV=2	7.94706	7.15493	9.87175	14.1697	4.97747	10.1627	5.97848	7.73459	7.01847	8.33502
Q04695	11	3	72.7061	K1C17_HUMAN Keratin, type I cytoskeletal 17 OS=Homo sapiens GN=KRT17 PE=1 SV=2	0.697264	0.572708	0.631675	0.888251	3.30454	0.561186	4.07753	3.68275	3.47391	1.98776
Q53EZ4	11	10	72.7128	CEP55_HUMAN Centrosomal protein of 55 kDa OS=Homo sapiens GN=CEP55 PE=1 SV=3	3.26186	11.5668	2.57966	4.00347	9.73427	1.88935	5.65988	16.5102	16.2822	7.94308
P04899;P11488;P19087	11	5	90.0111	GNAI2_HUMAN Guanine nucleotide-binding protein G(i) subunit alpha-2 OS=Homo sapiens GN=GNAI2 PE=1 SV=3	0.70677	0.553683	0.306049	0.181436	0.529858	0.7134	0.685497	1.90937	1.62098	0.800782
P17066	11	1	93.8295	HSP76_HUMAN Heat shock 70 kDa protein 6 OS=Homo sapiens GN=HSPA6 PE=1 SV=2	0.203806	0.270231	0.251062	0.336251	0.175517	0.19989	0.210862	0.237258	0.186147	0.230114
Q99816	11	9	74.5981	TS101_HUMAN Tumor susceptibility gene 101 protein OS=Homo sapiens GN=TSG101 PE=1 SV=2	18.1165	25.7389	33.1008	24.5403	27.8459	9.98477	33.206	59.9816	56.0487	32.0626
P62241	11	10	95.7285	RS8_HUMAN 40S ribosomal protein S8 OS=Homo sapiens GN=RPS8 PE=1 SV=2	3.74826	5.88842	8.11642	11.5876	3.10918	7.06288	3.13792	6.62882	5.82609	6.12285
Q58FF7	11	3	68.1932	H90B3_HUMAN Putative heat shock protein HSP 90-beta-3 OS=Homo sapiens GN=HSP90AB3P PE=5 SV=1	1.77208	1.27356	1.76363	2.29306	1.05905	4.44352	1.25868	3.45566	3.00628	2.25839
Q02543	13	13	104.789	RL18A_HUMAN 60S ribosomal protein L18a OS=Homo sapiens GN=RPL18A PE=1 SV=2	82.0716	20.628	32.3044	22.3229	42.3978	112.439	49.8968	73.1659	66.4849	55.7457
Q08431	14	13	124.187	MFGM_HUMAN Lactadherin OS=Homo sapiens GN=MFGE8 PE=1 SV=2	18.2323	17.6809	17.9314	52.5645	16.4295	15.6369	19.0615	17.5784	16.3904	21.2784
P15880	13	12	100.553	RS2_HUMAN 40S ribosomal protein S2 OS=Homo sapiens GN=RPS2 PE=1 SV=2	5.83984	9.1411	6.44121	7.0675	4.24392	6.3822	5.32371	7.49265	7.19177	6.56932
Q969P0	13	13	119.391	IGSF8_HUMAN Immunoglobulin superfamily member 8 OS=Homo sapiens GN=IGSF8 PE=1 SV=1	34.5855	20.6714	33.0336	33.4939	22.9707	44.3055	27.8788	28.9422	24.7784	30.0733
P00761	15	13	120.714	TRYP_PIG Trypsin OS=Sus scrofa PE=1 SV=1	294.355	243.344	302.732	517.747	213.345	428.603	199.293	334.743	330.595	318.306
P07195;P07864	16	9	106.452	LDHB_HUMAN L-lactate dehydrogenase B chain OS=Homo sapiens GN=LDHB PE=1 SV=2	5.75548	2.80069	5.31505	6.25035	3.23202	3.35405	3.86159	1.81837	1.62092	3.77872
P40429;Q6NVV1	15	10	94.3083	RL13A_HUMAN 60S ribosomal protein L13a OS=Homo sapiens GN=RPL13A PE=1 SV=2	1.5052	2.31896	2.83136	3.42134	1.6937	3.27072	1.39912	2.93338	3.00301	2.48631
P16112	14	10	109.583	PGCA_HUMAN Aggrecan core protein OS=Homo sapiens GN=ACAN PE=1 SV=2	138.061	96.729	150.213	200.063	80.1872	155.367	96.669	104.51	95.1735	124.108
Q00839	12	7	75.9801	HNRPU_HUMAN Heterogeneous nuclear ribonucleoprotein U OS=Homo sapiens GN=HNRNPU PE=1 SV=6	0.935744	0.883996	1.18376	1.3683	0.781683	0.818089	0.651628	0.723959	0.994986	0.926904
P08133	13	13	74.1996	ANXA6_HUMAN Annexin A6 OS=Homo sapiens GN=ANXA6 PE=1 SV=3	0.301546	2.04567	0.866791	0	3.87932	1.23577	2.43866	1.53912	9.82857	2.4595
O75367	12	8	94.1092	H2AY_HUMAN Core histone macro-H2A.1 OS=Homo sapiens GN=H2AFY PE=1 SV=4	1.14752	2.95958	1.07049	4.05636	3.11924	1.52802	0.812981	15.5553	14.169	4.93538
P63092;P09471;Q5JWF2	12	8	70.0692	GNAS2_HUMAN Guanine nucleotide-binding protein G(s) subunit alpha isoforms short OS=Homo sapiens GN=GNAS PE=1 SV=1	2.75827	1.63302	2.07459	0.206442	1.78582	4.7091	1.88643	2.08561	2.45429	2.17706
P04004	13	12	74.7263	VTNC_HUMAN Vitronectin OS=Homo sapiens GN=VTN PE=1 SV=1	2.22352	4.76978	5.96791	0.601195	3.13765	14.7415	3.61335	11.2127	11.9077	6.46392
P68133;P62736;P63267;P68032	15	2	84.231	ACTS_HUMAN Actin, alpha skeletal muscle OS=Homo sapiens GN=ACTA1 PE=1 SV=1	2.45796	9.19417	2.73712	4.2491	4.99689	1.63753	3.63868	4.7583	4.72295	4.26586
P49368	13	11	78.3654	TCPG_HUMAN T-complex protein 1 subunit gamma OS=Homo sapiens GN=CCT3 PE=1 SV=4	1.72132	1.92433	2.68421	3.4503	1.13891	1.31162	1.50073	0.89388	0.786674	1.71244
P11387	13	11	73.87	TOP1_HUMAN DNA topoisomerase 1 OS=Homo sapiens GN=TOP1 PE=1 SV=2	3.24161	3.30392	4.59657	4.15424	2.71259	3.80559	2.70565	3.46352	3.24277	3.46961
P61981	9	3	59.5367	1433G_HUMAN 14-3-3 protein gamma OS=Homo sapiens GN=YWHAG PE=1 SV=2	1.81995	1.03902	1.55877	2.05509	1.1242	0.641824	1.36725	0.523402	0.458622	1.17646
P62258	9	7	79.9853	1433E_HUMAN 14-3-3 protein epsilon OS=Homo sapiens GN=YWHAE PE=1 SV=1	11.8925	7.1856	10.0895	16.1761	7.24125	7.46641	7.8496	4.54164	4.30109	8.52708
P62879;P16520	9	3	79.2174	GBB2_HUMAN Guanine nucleotide-binding protein G(I)/G(S)/G(T) subunit beta-2 OS=Homo sapiens GN=GNB2 PE=1 SV=3	3.74633	4.10708	3.63321	4.49659	4.51081	2.67741	5.23529	2.98926	2.74512	3.79346
P19012	9	2	60.1995	K1C15_HUMAN Keratin, type I cytoskeletal 15 OS=Homo sapiens GN=KRT15 PE=1 SV=3	5.55145	4.68301	6.60854	3.19806	4.74276	19.3937	5.78251	11.5586	9.28689	7.86729
P62701;Q8TD47	10	7	62.4142	RS4X_HUMAN 40S ribosomal protein S4, X isoform OS=Homo sapiens GN=RPS4X PE=1 SV=2	0.202689	1.57813	0.872874	0.17882	0.547731	0.283639	0.928437	1.65243	1.67722	0.880219
Q13509	10	0	72.632	TBB3_HUMAN Tubulin beta-3 chain OS=Homo sapiens GN=TUBB3 PE=1 SV=2										#DIV/0!
P02649	9	7	51.4352	APOE_HUMAN Apolipoprotein E OS=Homo sapiens GN=APOE PE=1 SV=1	1.29557	0.800606	0.904998	0.926587	0.952317	1.82424	0.828752	1.70309	1.53765	1.19709
Q9Y3U8	10	5	58.1347	RL36_HUMAN 60S ribosomal protein L36 OS=Homo sapiens GN=RPL36 PE=1 SV=3	5.34836	4.69884	7.35353	9.82168	3.18539	8.26088	3.85851	5.72573	4.63631	5.87658
O43491	9	7	46.8273	E41L2_HUMAN Band 4.1-like protein 2 OS=Homo sapiens GN=EPB41L2 PE=1 SV=1	3.27403	2.09869	3.40927	1.26949	2.31286	1.99579	2.24734	2.53101	2.37272	2.39013
P26038	9	5	60.3076	MOES_HUMAN Moesin OS=Homo sapiens GN=MSN PE=1 SV=3	5.07239	2.81284	5.29103	4.72743	2.22814	12.0131	2.57279	7.38291	7.60736	5.52311
P46779	9	7	57.9895	RL28_HUMAN 60S ribosomal protein L28 OS=Homo sapiens GN=RPL28 PE=1 SV=3	1.87286	1.76119	2.88416	2.96461	1.19048	3.04265	1.54452	2.13309	1.95069	2.14936
Q9H4B7	9	5	53.4886	TBB1_HUMAN Tubulin beta-1 chain OS=Homo sapiens GN=TUBB1 PE=1 SV=1	0.0099758	0.288966	0.695687	0.0114277	0.149247	1.07929	0.364782	0.644645	0.366822	0.401205
Q13748	9	0	75.3162	TBA3C_HUMAN Tubulin alpha-3C/D chain OS=Homo sapiens GN=TUBA3C PE=1 SV=3										#DIV/0!
Q562R1	10	2	55.0601	ACTBL_HUMAN Beta-actin-like protein 2 OS=Homo sapiens GN=ACTBL2 PE=1 SV=2	0.299474	0.36721	0.242758	0.535729	0.324208	0.292182	0.259427	0.794632	0.907099	0.446969
P62937	9	7	53.3958	PPIA_HUMAN Peptidyl-prolyl cis-trans isomerase A OS=Homo sapiens GN=PPIA PE=1 SV=2	5.12649	5.81083	5.86588	2.77003	5.97152	5.2095	6.26534	4.78658	4.46263	5.14098
P26641	9	7	52.434	EF1G_HUMAN Elongation factor 1-gamma OS=Homo sapiens GN=EEF1G PE=1 SV=3	0.959705	0.921965	0.758851	0.618702	0.824425	0.649618	0.835721	0.79789	0.994498	0.817931
Q86X29	10	9	58.5936	LSR_HUMAN Lipolysis-stimulated lipoprotein receptor OS=Homo sapiens GN=LSR PE=1 SV=4	39.472	29.7494	42.1771	68.6587	27.0884	51.8699	30.4617	37.3086	34.7423	40.1698
P68366	11	3	83.4584	TBA4A_HUMAN Tubulin alpha-4A chain OS=Homo sapiens GN=TUBA4A PE=1 SV=1	2.08685	1.26952	1.94238	9.95625	0.975171	3.01992	1.11819	1.63052	1.46743	2.60736
P27348;P31947	10	6	76.188	1433T_HUMAN 14-3-3 protein theta OS=Homo sapiens GN=YWHAQ PE=1 SV=1	1.62273	1.89588	1.61911	2.55338	2.43016	0.593899	1.24523	0.864531	0.999612	1.53606
P62249	10	9	71.2126	RS16_HUMAN 40S ribosomal protein S16 OS=Homo sapiens GN=RPS16 PE=1 SV=2	7.79336	10.804	12.2464	26.268	8.98663	22.4652	9.08008	22.4616	25.0307	16.1262
P50995;P27216	11	10	71.6992	ANX11_HUMAN Annexin A11 OS=Homo sapiens GN=ANXA11 PE=1 SV=1	3.7882	3.57322	4.63521	3.15758	2.52859	2.43634	2.91568	2.2939	2.0336	3.04026
P05388	11	2	77.2777	RLA0_HUMAN 60S acidic ribosomal protein P0 OS=Homo sapiens GN=RPLP0 PE=1 SV=1	0.310318	1.48608	1.15408	0.336357	0.377802	4.29936	0.52515	4.14583	3.93571	1.84119
P14618;P30613	11	9	73.7584	KPYM_HUMAN Pyruvate kinase PKM OS=Homo sapiens GN=PKM PE=1 SV=4	5.96459	3.9838	5.91613	4.5912	3.2363	2.84845	3.90602	2.00802	1.60612	3.78452
P50990	11	10	74.0165	TCPQ_HUMAN T-complex protein 1 subunit theta OS=Homo sapiens GN=CCT8 PE=1 SV=4	2.6664	4.32221	3.10406	2.42624	3.67482	4.75101	3.62038	3.37492	4.42167	3.59575
P08754	10	5	86.8001	GNAI3_HUMAN Guanine nucleotide-binding protein G(k) subunit alpha OS=Homo sapiens GN=GNAI3 PE=1 SV=3	2.59783	1.95262	2.32611	0.257547	1.60286	1.93502	2.10915	1.90048	1.62758	1.81213
Q13733	10	2	71.3663	AT1A4_HUMAN Sodium/potassium-transporting ATPase subunit alpha-4 OS=Homo sapiens GN=ATP1A4 PE=1 SV=3	0.0695783	0.128015	0.142447	0.0481873	0.254884	0.0513537	0.583051	0.0516911	0.0733008	0.155834
P61313	10	8	78.4625	RL15_HUMAN 60S ribosomal protein L15 OS=Homo sapiens GN=RPL15 PE=1 SV=2	2.14847	2.42112	1.84181	5.5681	1.47988	2.64043	1.4378	2.81707	2.63292	2.55418
Q8NHW5	10	0	73.7805	RLA0L_HUMAN 60S acidic ribosomal protein P0-like OS=Homo sapiens GN=RPLP0P6 PE=5 SV=1										#DIV/0!
P26373	11	9	70.1476	RL13_HUMAN 60S ribosomal protein L13 OS=Homo sapiens GN=RPL13 PE=1 SV=4	4.90227	3.98486	6.97178	6.45222	2.57971	7.5948	3.14999	6.1779	5.60899	5.26917
P31946	10	3	73.1169	1433B_HUMAN 14-3-3 protein beta/alpha OS=Homo sapiens GN=YWHAB PE=1 SV=3	3.9399	2.44626	3.62999	4.91543	2.51122	1.5371	3.12648	0.980002	0.900987	2.66526
P53990	10	10	94.0086	IST1_HUMAN IST1 homolog OS=Homo sapiens GN=IST1 PE=1 SV=1	21.0467	13.7946	21.0674	36.0521	11.9801	19.6875	14.6626	14.72	14.0316	18.5603
Q9UN37	10	7	81.9245	VPS4A_HUMAN Vacuolar protein sorting-associated protein 4A OS=Homo sapiens GN=VPS4A PE=1 SV=1	38.8379	39.9626	39.203	55.5734	38.1617	35.8686	40.1408	41.6615	46.0872	41.7219
P35908	28	16	197.196	K22E_HUMAN Keratin, type II cytoskeletal 2 epidermal OS=Homo sapiens GN=KRT2 PE=1 SV=2	3.05196	2.83331	3.60009	2.63863	2.09569	14.7154	2.21032	10.1689	8.71066	5.55833
P55268	28	23	193.757	LAMB2_HUMAN Laminin subunit beta-2 OS=Homo sapiens GN=LAMB2 PE=1 SV=2	9.99816	5.01382	7.14322	9.13436	6.69248	5.51009	7.59465	4.77321	4.54821	6.71202
P00330	26	22	237.705	ADH1_YEAST Alcohol dehydrogenase 1 OS=Saccharomyces cerevisiae (strain ATCC 204508 / S288c) GN=ADH1 PE=1 SV=5	50.1729	44.0613	59.7959	44.2154	40.9892	193.214	48.0313	106.094	104.44	76.7793
P39023;Q92901	26	19	178.338	RL3_HUMAN 60S ribosomal protein L3 OS=Homo sapiens GN=RPL3 PE=1 SV=2	1.17086	2.92635	2.1365	2.42883	3.74395	4.22358	1.55223	14.31	16.6951	5.46526
P84243	30	0	124.17	H33_HUMAN Histone H3.3 OS=Homo sapiens GN=H3F3A PE=1 SV=2										#DIV/0!
Q9P2B2	28	26	224.846	FPRP_HUMAN Prostaglandin F2 receptor negative regulator OS=Homo sapiens GN=PTGFRN PE=1 SV=2	31.6789	23.9433	35.755	36.7546	18.1663	25.7226	22.125	18.4199	15.4976	25.3404
P14543	28	22	206.625	NID1_HUMAN Nidogen-1 OS=Homo sapiens GN=NID1 PE=1 SV=3	18.5817	13.3177	14.145	10.2439	16.1076	13.7109	19.6819	17.5542	15.3887	15.4146
P12956	28	25	181.927	XRCC6_HUMAN X-ray repair cross-complementing protein 6 OS=Homo sapiens GN=XRCC6 PE=1 SV=2	2.14293	7.97944	2.69697	5.0587	5.78968	4.71352	5.66894	14.3773	14.4719	6.98883
P36578	25	20	176.699	RL4_HUMAN 60S ribosomal protein L4 OS=Homo sapiens GN=RPL4 PE=1 SV=5	2.49453	4.47501	5.5436	3.03237	2.7996	10.6438	2.96328	6.9265	6.29777	5.01961
P08238;Q58FF6;Q58FF8	24	8	164.201	HS90B_HUMAN Heat shock protein HSP 90-beta OS=Homo sapiens GN=HSP90AB1 PE=1 SV=4	9.48686	7.30427	9.77729	7.29987	6.05702	19.6562	7.29049	14.8413	13.1131	10.5363
P07900	22	6	142.892	HS90A_HUMAN Heat shock protein HSP 90-alpha OS=Homo sapiens GN=HSP90AA1 PE=1 SV=5	11.9885	14.9897	13.5114	21.762	14.5267	28.4864	14.8292	22.7731	23.9779	18.5383
Q93079;O60814;P57053;P58876;P62807;Q5QNW6;Q96A08;Q99877;Q99879;Q99880	26	6	152.29	H2B1H_HUMAN Histone H2B type 1-H OS=Homo sapiens GN=HIST1H2BH PE=1 SV=3	263.027	175.045	268.347	506.308	139.475	813.922	175.631	518.36	439.209	366.592
P13645;Q99456	25	16	211.023	K1C10_HUMAN Keratin, type I cytoskeletal 10 OS=Homo sapiens GN=KRT10 PE=1 SV=6	10.7652	5.18939	6.84062	10.5088	5.40084	13.8469	6.14757	9.59537	8.41654	8.52346
P08195	25	20	185.427	4F2_HUMAN 4F2 cell-surface antigen heavy chain OS=Homo sapiens GN=SLC3A2 PE=1 SV=3	6.50479	5.74453	7.44133	3.62643	4.47369	16.3725	5.05692	12.0674	11.3653	8.07253
P02769	25	22	158.518	ALBU_BOVIN Serum albumin OS=Bos taurus GN=ALB PE=1 SV=4	4.455	1.79966	2.06709	2.10128	2.96505	7.72728	3.33808	6.88298	6.27405	4.17894
P13611	25	21	168.657	CSPG2_HUMAN Versican core protein OS=Homo sapiens GN=VCAN PE=1 SV=3	27.8269	14.8027	20.705	33.7014	17.154	17.9073	20.0097	14.0483	13.0229	19.9087
P11047	53	43	452.047	LAMC1_HUMAN Laminin subunit gamma-1 OS=Homo sapiens GN=LAMC1 PE=1 SV=3	35.3302	16.3404	24.5341	19.3954	20.7796	24.8101	25.1273	19.8852	16.1532	22.4839
O00468	59	49	496.601	AGRIN_HUMAN Agrin OS=Homo sapiens GN=AGRN PE=1 SV=5	132.82	100.266	153.103	213.737	81.6124	191.753	93.2198	132.394	120.588	135.499
P07942	46	39	421.994	LAMB1_HUMAN Laminin subunit beta-1 OS=Homo sapiens GN=LAMB1 PE=1 SV=2	19.3175	20.543	12.1956	16.9619	20.5283	22.7846	17.1459	31.8317	19.3486	20.073
Q8WUM4	48	43	436.929	PDC6I_HUMAN Programmed cell death 6-interacting protein OS=Homo sapiens GN=PDCD6IP PE=1 SV=1	35.6761	19.8345	37.4036	42.7128	18.4199	47.7722	22.4582	21.8578	18.9047	29.4489
O15230	81	72	604.153	LAMA5_HUMAN Laminin subunit alpha-5 OS=Homo sapiens GN=LAMA5 PE=1 SV=8	9.53655	2.35167	10.9978	3.59549	2.94408	23.8889	3.09301	2.15668	1.74435	6.70095
P78527	83	72	505.914	PRKDC_HUMAN DNA-dependent protein kinase catalytic subunit OS=Homo sapiens GN=PRKDC PE=1 SV=3	84.3454	11.9188	31.8536	14.1328	10.7117	248.535	15.6114	34.5901	27.6694	53.2632
P09874	64	54	549.222	PARP1_HUMAN Poly [ADP-ribose] polymerase 1 OS=Homo sapiens GN=PARP1 PE=1 SV=4	32.9547	33.2605	48.7161	71.6418	22.2434	78.5146	24.0686	56.0622	54.9139	46.9306
P98160	66	59	478.118	PGBM_HUMAN Basement membrane-specific heparan sulfate proteoglycan core protein OS=Homo sapiens GN=HSPG2 PE=1 SV=4	13.7943	6.51369	8.3331	15.0012	9.46896	12.0713	10.7012	9.73828	8.37169	10.4438
P0DMV9;P0DMV8	30	13	272.236	HS71B_HUMAN Heat shock 70 kDa protein 1B OS=Homo sapiens GN=HSPA1B PE=1 SV=1	49.9903	54.1965	64.9414	70.3896	47.3744	75.8492	52.7812	68.1733	62.1704	60.6518
P04264;P05787	33	24	274.543	K2C1_HUMAN Keratin, type II cytoskeletal 1 OS=Homo sapiens GN=KRT1 PE=1 SV=6	12.3712	10.5924	13.9319	23.2645	8.12216	24.0872	8.71668	15.1081	14.099	14.477
Q71DI3	32	2	157.482	H32_HUMAN Histone H3.2 OS=Homo sapiens GN=HIST2H3A PE=1 SV=3	0.934906	2.17339	0.0269551	0.23441	3.63853	22.8201	0.568112	9.27529	32.159	7.98118
P68431;Q16695;Q6NXT2	32	2	147.862	H31_HUMAN Histone H3.1 OS=Homo sapiens GN=HIST1H3A PE=1 SV=2	0.457523	0.738152	0.273316	0.504584	2.74844	0.559316	0.380323	4.92153	22.2764	3.65106
P25391	37	34	231.958	LAMA1_HUMAN Laminin subunit alpha-1 OS=Homo sapiens GN=LAMA1 PE=1 SV=2	3.24775	2.53265	3.60502	5.0097	2.65468	4.89217	2.92303	3.04413	2.59281	3.3891
Q16363	46	42	324.457	LAMA4_HUMAN Laminin subunit alpha-4 OS=Homo sapiens GN=LAMA4 PE=1 SV=4	7.71262	5.39451	6.84039	13.9349	5.48652	6.44271	6.26774	5.35512	4.99145	6.93621
P05023	35	18	278.839	AT1A1_HUMAN Sodium/potassium-transporting ATPase subunit alpha-1 OS=Homo sapiens GN=ATP1A1 PE=1 SV=1	27.8674	11.2627	18.4251	24.6064	14.844	27.3953	19.5985	18.9006	16.6378	19.9486
P11142	37	21	361.467	HSP7C_HUMAN Heat shock cognate 71 kDa protein OS=Homo sapiens GN=HSPA8 PE=1 SV=1	49.4164	28.7838	41.4993	51.6912	32.7999	63.2225	40.8188	51.4624	45.2235	44.9909
P48668;P02538	16	0	103.639	K2C6C_HUMAN Keratin, type II cytoskeletal 6C OS=Homo sapiens GN=KRT6C PE=1 SV=3										#DIV/0!
Q02878	16	12	146.104	RL6_HUMAN 60S ribosomal protein L6 OS=Homo sapiens GN=RPL6 PE=1 SV=3	3.57441	4.08203	9.05287	7.91129	3.16907	11.7281	3.19217	9.68845	8.59215	6.77673
P39060	16	13	96.8812	COIA1_HUMAN Collagen alpha-1(XVIII) chain OS=Homo sapiens GN=COL18A1 PE=1 SV=5	6.01615	4.26928	4.70382	4.26518	7.82204	14.6857	9.79306	13.6409	13.1753	8.70793
P63261;P60709;Q9BYX7	18	4	119.136	ACTG_HUMAN Actin, cytoplasmic 2 OS=Homo sapiens GN=ACTG1 PE=1 SV=1	13.242	9.87674	13.3512	20.7989	8.91403	9.29444	9.65065	7.1266	6.44194	10.9663
P13637	17	3	113.976	AT1A3_HUMAN Sodium/potassium-transporting ATPase subunit alpha-3 OS=Homo sapiens GN=ATP1A3 PE=1 SV=3	5.87317	2.93141	3.97589	5.37403	5.47573	3.03296	7.03221	6.44077	5.86443	5.11118
P54652	17	3	144.704	HSP72_HUMAN Heat shock-related 70 kDa protein 2 OS=Homo sapiens GN=HSPA2 PE=1 SV=1	3.90255	4.60992	3.16092	4.27131	4.4177	4.32699	4.48989	5.32394	5.13229	4.40394
P13010	17	15	98.7583	XRCC5_HUMAN X-ray repair cross-complementing protein 5 OS=Homo sapiens GN=XRCC5 PE=1 SV=3	1.50006	3.51952	4.21953	0.242421	1.97487	5.96359	2.35073	4.9228	4.57555	3.25212
P50991	17	11	99.6666	TCPD_HUMAN T-complex protein 1 subunit delta OS=Homo sapiens GN=CCT4 PE=1 SV=4	2.15002	1.92998	2.9888	2.49041	1.2841	1.06679	1.60949	1.16214	1.02221	1.74488
P13647	15	6	90.759	K2C5_HUMAN Keratin, type II cytoskeletal 5 OS=Homo sapiens GN=KRT5 PE=1 SV=3	0.680737	1.3808	0.940541	0.345375	0.959464	0.744471	0.765828	1.50949	1.65984	0.998505
P04259	15	0	98.558	K2C6B_HUMAN Keratin, type II cytoskeletal 6B OS=Homo sapiens GN=KRT6B PE=1 SV=5										#DIV/0!
Q14112	15	12	81.9082	NID2_HUMAN Nidogen-2 OS=Homo sapiens GN=NID2 PE=1 SV=3	2.30102	0.943664	0.523376	0.148782	1.68659	2.39511	1.46993	2.50427	2.39759	1.5967
P68371;P04350;Q3ZCM7	15	2	101.664	TBB4B_HUMAN Tubulin beta-4B chain OS=Homo sapiens GN=TUBB4B PE=1 SV=1	0.90096	0.84932	0.806326	0.518804	0.798484	0.69827	0.68093	0.363571	0.298002	0.657185
P34931	15	3	147.788	HS71L_HUMAN Heat shock 70 kDa protein 1-like OS=Homo sapiens GN=HSPA1L PE=1 SV=2	1.34381	1.28859	1.68412	1.6636	1.06582	1.53904	1.28731	1.72165	1.2873	1.43125
P04406	16	9	105.198	G3P_HUMAN Glyceraldehyde-3-phosphate dehydrogenase OS=Homo sapiens GN=GAPDH PE=1 SV=3	1.8256	4.11777	3.12352	2.45308	2.80593	0.644296	2.76881	5.69344	4.56928	3.1113
O95678	15	5	87.7181	K2C75_HUMAN Keratin, type II cytoskeletal 75 OS=Homo sapiens GN=KRT75 PE=1 SV=2	10.6905	9.81191	11.6082	12.6232	6.01772	16.399	6.37713	10.566	9.70131	10.4217
P07437;A6NNZ2;Q13885;Q9BUF5;Q9BVA1	15	2	117.014	TBB5_HUMAN Tubulin beta chain OS=Homo sapiens GN=TUBB PE=1 SV=2	17.9221	20.0906	22.3881	39.783	14.9085	17.3402	16.5577	15.4315	14.7245	19.9051
Q06481	20	15	160.495	APLP2_HUMAN Amyloid-like protein 2 OS=Homo sapiens GN=APLP2 PE=1 SV=2	12.9783	11.4377	13.8964	10.8208	10.6108	12.9017	13.196	12.5864	11.2157	12.1826
P62424	20	19	148.486	RL7A_HUMAN 60S ribosomal protein L7a OS=Homo sapiens GN=RPL7A PE=1 SV=2	4.0597	3.1034	5.27612	66.6989	2.44259	7.10661	3.08547	5.97235	5.76881	11.5016
P18124	20	16	135.523	RL7_HUMAN 60S ribosomal protein L7 OS=Homo sapiens GN=RPL7 PE=1 SV=1	4.62728	3.76195	5.20405	5.70904	3.49618	8.71188	3.03818	6.14424	5.21559	5.10093
P50993	19	5	127.541	AT1A2_HUMAN Sodium/potassium-transporting ATPase subunit alpha-2 OS=Homo sapiens GN=ATP1A2 PE=1 SV=1	15.4024	6.61134	8.05916	8.05463	9.97545	30.3768	11.9514	23.8944	21.2152	15.0601
Q7Z794	21	12	146.727	K2C1B_HUMAN Keratin, type II cytoskeletal 1b OS=Homo sapiens GN=KRT77 PE=2 SV=3	5.61047	14.0951	14.7973	1.21176	9.27805	13.0945	4.67016	16.3135	22.2576	11.2587
P02533	21	5	137.262	K1C14_HUMAN Keratin, type I cytoskeletal 14 OS=Homo sapiens GN=KRT14 PE=1 SV=4	16.7108	18.5342	24.9065	41.0957	13.4811	17.7208	16.0229	15.0732	13.2805	19.6473
P35527	22	14	175.483	K1C9_HUMAN Keratin, type I cytoskeletal 9 OS=Homo sapiens GN=KRT9 PE=1 SV=3	6.47583	6.404	7.61034	11.6187	5.15718	11.2504	4.98571	12.7449	12.478	8.74724
P33778;P06899;P23527;Q16778;Q6DN03;Q6DRA6;Q8N257	23	2	151.042	H2B1B_HUMAN Histone H2B type 1-B OS=Homo sapiens GN=HIST1H2BB PE=1 SV=2	35.1178	31.1201	41.8947	64.4238	21.9336	119.624	25.5897	80.5546	70.359	54.513
P62805	19	12	181.599	H4_HUMAN Histone H4 OS=Homo sapiens GN=HIST1H4A PE=1 SV=2	366.958	222.914	351.065	613.083	190.754	933.067	237.581	585.503	512.721	445.961
O75131	18	15	113.344	CPNE3_HUMAN Copine-3 OS=Homo sapiens GN=CPNE3 PE=1 SV=1	7.10768	6.68155	9.07568	12.037	5.29621	4.78186	6.11361	4.79133	4.46013	6.70501
P08779	17	5	110.155	K1C16_HUMAN Keratin, type I cytoskeletal 16 OS=Homo sapiens GN=KRT16 PE=1 SV=4	30.6809	33.0403	44.5253	69.9039	20.9983	33.2634	24.2895	22.7481	20.7422	33.3547
P23396	17	13	110.491	RS3_HUMAN 40S ribosomal protein S3 OS=Homo sapiens GN=RPS3 PE=1 SV=2	69.8884	51.6415	78.4107	131.511	42.4218	162.145	52.7994	108.451	92.9007	87.7966
O00560	19	17	149.005	SDCB1_HUMAN Syntenin-1 OS=Homo sapiens GN=SDCBP PE=1 SV=1	63.1741	81.1493	80.1807	125.491	73.1823	58.8685	81.3839	84.3372	75.1	80.3186
P19338	19	18	107.051	NUCL_HUMAN Nucleolin OS=Homo sapiens GN=NCL PE=1 SV=3	25.0105	19.2539	28.8185	36.1911	14.8463	32.0789	17.9567	21.1478	20.1511	23.9394
Q86YQ8;O95741;Q8IYJ1;Q96A23	18	11	140.344	CPNE8_HUMAN Copine-8 OS=Homo sapiens GN=CPNE8 PE=1 SV=2	2.49089	15.0274	2.31367	0.552264	13.8986	4.56896	8.25235	18.3797	18.028	9.27908
Q9P265	18	14	109.397	DIP2B_HUMAN Disco-interacting protein 2 homolog B OS=Homo sapiens GN=DIP2B PE=1 SV=3	0.459758	3.09916	1.16797	0.136376	4.47465	0.307259	4.1463	2.91639	3.00774	2.19062
Q02241	9	7	54.7722	KIF23_HUMAN Kinesin-like protein KIF23 OS=Homo sapiens GN=KIF23 PE=1 SV=3	2.98638	1.76339	2.42076	3.08352	2.07945	1.63732	2.32921	1.84125	1.52013	2.1846
P61204;P84077	6	2	42.8328	ARF3_HUMAN ADP-ribosylation factor 3 OS=Homo sapiens GN=ARF3 PE=1 SV=2	6.49116	7.05594	8.7218	13.0111	4.96916	3.86697	5.43005	3.20967	2.93677	6.18807
P62888	6	5	38.6962	RL30_HUMAN 60S ribosomal protein L30 OS=Homo sapiens GN=RPL30 PE=1 SV=2	1.12396	1.15161	1.28795	1.78334	0.418326	2.72616	0.480373	2.55902	2.00948	1.50447
P78371	6	4	36.7255	TCPB_HUMAN T-complex protein 1 subunit beta OS=Homo sapiens GN=CCT2 PE=1 SV=4	0.616237	2.14788	1.3668	1.33586	1.23603	4.04505	1.27482	3.26043	3.40068	2.07598
P62910	6	6	46.395	RL32_HUMAN 60S ribosomal protein L32 OS=Homo sapiens GN=RPL32 PE=1 SV=2	1.15352	2.23885	0.670834	4.38088	1.31901	0.934415	1.43923	2.48063	2.52182	1.90435
P46776	6	5	38.5891	RL27A_HUMAN 60S ribosomal protein L27a OS=Homo sapiens GN=RPL27A PE=1 SV=2	1.57472	1.81114	2.00911	4.45567	1.20903	3.54459	1.05443	2.51012	1.68577	2.20606
P23528;Q9Y281	6	5	30.9447	COF1_HUMAN Cofilin-1 OS=Homo sapiens GN=CFL1 PE=1 SV=3	3.67234	2.16071	3.31112	2.36271	2.42254	2.28927	2.38202	1.81316	1.57931	2.44369
Q06830	6	6	40.7912	PRDX1_HUMAN Peroxiredoxin-1 OS=Homo sapiens GN=PRDX1 PE=1 SV=1	32.8266	13.2805	19.4684	28.7341	19.1741	25.026	22.3136	16.293	14.6574	21.3082
P54709	6	6	45.2862	AT1B3_HUMAN Sodium/potassium-transporting ATPase subunit beta-3 OS=Homo sapiens GN=ATP1B3 PE=1 SV=1	10.1314	14.3258	9.3079	5.75251	15.2399	6.59391	15.1914	11.4303	11.2014	11.0194
Q8WV92	6	6	32.9604	MITD1_HUMAN MIT domain-containing protein 1 OS=Homo sapiens GN=MITD1 PE=1 SV=1	3.17082	2.47781	2.96329	4.61966	2.35417	2.63325	2.60538	2.55568	2.45374	2.87042
B2RXH8;B7ZW38;O60812;P0DMR1	6	2	39.268	HNRC2_HUMAN Heterogeneous nuclear ribonucleoprotein C-like 2 OS=Homo sapiens GN=HNRNPCL2 PE=1 SV=1	0.380459	0.301322	0.443901	0.410079	0.242408	0.091772	0.292763	0.180318	0.125914	0.274326
O14654	6	6	35.0517	IRS4_HUMAN Insulin receptor substrate 4 OS=Homo sapiens GN=IRS4 PE=1 SV=1	0.8859	1.14964	0.819241	1.77389	2.20623	0.09553	2.56001	0.976426	0.967882	1.27053
P51149	6	6	40.9275	RAB7A_HUMAN Ras-related protein Rab-7a OS=Homo sapiens GN=RAB7A PE=1 SV=1	2.35684	2.06542	2.8582	2.43443	2.19985	1.8127	2.36957	1.58568	1.68024	2.15144
Q9Y624	6	5	33.8926	JAM1_HUMAN Junctional adhesion molecule A OS=Homo sapiens GN=F11R PE=1 SV=1	1.684	0.922821	1.00271	1.39473	1.38375	0.447341	1.59308	0.702986	0.63079	1.08469
P83731	6	6	37.7399	RL24_HUMAN 60S ribosomal protein L24 OS=Homo sapiens GN=RPL24 PE=1 SV=1	1.23796	2.26155	1.76244	1.44027	1.38151	1.21005	1.10543	1.78294	1.64813	1.5367
O00186	6	5	32.2057	STXB3_HUMAN Syntaxin-binding protein 3 OS=Homo sapiens GN=STXBP3 PE=1 SV=2	0.876971	0.88564	0.498735	0.925208	1.1129	0.290479	1.03345	0.558993	0.523314	0.745077
Q6PIW4	6	5	31.9735	FIGL1_HUMAN Fidgetin-like protein 1 OS=Homo sapiens GN=FIGNL1 PE=1 SV=2	0.701131	0.615285	0.960519	0.26309	1.06522	2.99219	0.610043	2.59688	3.6339	1.49314
P35052	7	5	41.0998	GPC1_HUMAN Glypican-1 OS=Homo sapiens GN=GPC1 PE=1 SV=2	0.0299489	0.365169	0.0735216	0.0266595	0.709665	0.0819848	0.213193	0.282803	0.679104	0.273561
P09543	7	6	37.9942	CN37_HUMAN 2',3'-cyclic-nucleotide 3'-phosphodiesterase OS=Homo sapiens GN=CNP PE=1 SV=2	1.31908	0.535852	0.679317	3.47359	0.598052	0.760123	0.741449	0.515127	0.343143	0.996192
O14672	7	7	40.0699	ADA10_HUMAN Disintegrin and metalloproteinase domain-containing protein 10 OS=Homo sapiens GN=ADAM10 PE=1 SV=1	1.92092	3.43699	3.10013	2.50034	2.88156	1.63981	3.46258	2.79747	2.40836	2.68313
P62070	7	5	40.3465	RRAS2_HUMAN Ras-related protein R-Ras2 OS=Homo sapiens GN=RRAS2 PE=1 SV=1	1.95605	1.77777	2.06988	2.29496	1.49865	0.942904	1.42316	0.877773	0.808478	1.51663
P61026;P59190;P61106;Q96DA2	7	2	55.1683	RAB10_HUMAN Ras-related protein Rab-10 OS=Homo sapiens GN=RAB10 PE=1 SV=1	1.41497	1.47545	1.86352	1.3635	1.46153	0.514995	1.65942	0.436768	0.579465	1.19662
P50502;Q8IZP2;Q8NFI4	7	5	44.896	F10A1_HUMAN Hsc70-interacting protein OS=Homo sapiens GN=ST13 PE=1 SV=2	1.02198	1.33175	0.778545	0.787148	1.86477	0.770639	2.10381	1.79716	1.46303	1.32431
O75351	7	4	45.2777	VPS4B_HUMAN Vacuolar protein sorting-associated protein 4B OS=Homo sapiens GN=VPS4B PE=1 SV=2	3.55638	2.2744	2.75564	4.42048	2.12021	4.01365	2.59955	3.58768	3.18869	3.16852
Q96L21	7	1	40.1932	RL10L_HUMAN 60S ribosomal protein L10-like OS=Homo sapiens GN=RPL10L PE=1 SV=3	0.130517	0.219313	0.08529	0.129332	0.248012	0.0715289	0.178837	0.109999	0.169503	0.149148
P08727	6	0	43.8661	K1C19_HUMAN Keratin, type I cytoskeletal 19 OS=Homo sapiens GN=KRT19 PE=1 SV=4										#DIV/0!
Q6ZRR7	6	3	27.2313	LRRC9_HUMAN Leucine-rich repeat-containing protein 9 OS=Homo sapiens GN=LRRC9 PE=2 SV=2	18.1539	9.81459	19.1826	26.887	8.17013	35.3598	10.2945	19.4897	16.2707	18.1803
Q9UKD2	6	4	32.4062	MRT4_HUMAN mRNA turnover protein 4 homolog OS=Homo sapiens GN=MRTO4 PE=1 SV=2	0.0010841	2.47793	0.0873199	0.0237616	2.25483	3.6348	2.56568	7.2561	6.09048	2.71022
Q7Z3Y7	6	2	45.3804	K1C28_HUMAN Keratin, type I cytoskeletal 28 OS=Homo sapiens GN=KRT28 PE=1 SV=2	0.0198439	0.397313	0.245606	0.890955	0.770231	0	0.701489	0.95296	1.11725	0.566183
P35222	6	4	34.9057	CTNB1_HUMAN Catenin beta-1 OS=Homo sapiens GN=CTNNB1 PE=1 SV=1	11.0587	36.0634	34.9539	0.45214	23.4134	60.0796	25.5648	52.0621	45.1217	32.0855
P07947;P06241;P12931	7	7	39.0872	YES_HUMAN Tyrosine-protein kinase Yes OS=Homo sapiens GN=YES1 PE=1 SV=3	2.49357	1.93503	2.31931	4.22038	2.80656	2.00142	2.07526	1.28022	2.10937	2.36012
P48643	6	4	35.7843	TCPE_HUMAN T-complex protein 1 subunit epsilon OS=Homo sapiens GN=CCT5 PE=1 SV=1	0.774835	1.46816	2.02649	4.5127	0.908115	0.147553	1.03883	0.263164	0.376299	1.27957
Q14568	6	1	46.3448	HS902_HUMAN Heat shock protein HSP 90-alpha A2 OS=Homo sapiens GN=HSP90AA2P PE=1 SV=2	0.727482	1.1325	1.0793	0.380088	1.19097	2.1286	0.945134	1.06227	1.65165	1.14422
P17302	5	5	37.3579	CXA1_HUMAN Gap junction alpha-1 protein OS=Homo sapiens GN=GJA1 PE=1 SV=2	16.484	7.88383	10.3132	11.0163	11.2364	9.14002	13.09	8.1452	7.95249	10.5846
Q5XKE5	5	0	31.4543	K2C79_HUMAN Keratin, type II cytoskeletal 79 OS=Homo sapiens GN=KRT79 PE=1 SV=2										#DIV/0!
P62826	5	3	37.0018	RAN_HUMAN GTP-binding nuclear protein Ran OS=Homo sapiens GN=RAN PE=1 SV=3	2.98067	1.50845	2.50173	1.99197	1.46222	2.6247	1.71938	1.18127	1.26464	1.915
P61006;P20336;P20337;Q92930	5	1	35.1344	RAB8A_HUMAN Ras-related protein Rab-8A OS=Homo sapiens GN=RAB8A PE=1 SV=1	0.528832	0.213443	0.375395	0.354204	0.311457	0.239882	0.36798	0.108551	0.127431	0.291908
P30050	5	4	45.8444	RL12_HUMAN 60S ribosomal protein L12 OS=Homo sapiens GN=RPL12 PE=1 SV=1	4.99855	0.266192	0.0424439	10.9672	0.0323343	0.253199	0.00409292	0.554616	0.75815	1.98631
Q03113	5	3	28.5378	GNA12_HUMAN Guanine nucleotide-binding protein subunit alpha-12 OS=Homo sapiens GN=GNA12 PE=1 SV=4	45.6253	11.5873	43.8134	64.1581	13.1169	22.208	11.9812	8.45242	9.37116	25.5904
P01266	5	2	26.7887	THYG_HUMAN Thyroglobulin OS=Homo sapiens GN=TG PE=1 SV=5	1.00908	0.388026	1.35624	0.151683	0.320976	1.35975	0.379183	0.382406	0.378853	0.636244
P78310	5	5	29.6566	CXAR_HUMAN Coxsackievirus and adenovirus receptor OS=Homo sapiens GN=CXADR PE=1 SV=1	0.74068	1.0911	0.72574	0.477851	1.23776	0.229411	1.20407	0.620018	0.392463	0.746566
Q15185	5	4	28.3714	TEBP_HUMAN Prostaglandin E synthase 3 OS=Homo sapiens GN=PTGES3 PE=1 SV=1	1.19743	1.62223	1.6277	2.41928	0.822638	2.05519	1.22303	1.61261	1.79178	1.59688
P62820;Q92928;Q9H0U4	5	2	31.3385	RAB1A_HUMAN Ras-related protein Rab-1A OS=Homo sapiens GN=RAB1A PE=1 SV=3	3.14057	2.47823	3.7278	7.07671	2.08692	3.68353	2.52897	3.27815	2.9322	3.43701
P62244	5	5	31.4302	RS15A_HUMAN 40S ribosomal protein S15a OS=Homo sapiens GN=RPS15A PE=1 SV=2	0.356252	0.58193	1.5231	4.92099	0.594669	1.4866	0.782905	1.25616	1.00183	1.38938
Q15286	5	3	32.2855	RAB35_HUMAN Ras-related protein Rab-35 OS=Homo sapiens GN=RAB35 PE=1 SV=1	0.909624	2.08558	1.03249	1.54826	2.40286	0.339424	1.5753	1.51532	1.87291	1.47575
Q58FG1	5	2	30.5568	HS904_HUMAN Putative heat shock protein HSP 90-alpha A4 OS=Homo sapiens GN=HSP90AA4P PE=5 SV=1	0.0235573	0.277835	0.143903	0.239724	0.0700768	0.00324706	0.140152	0.170484	0.107474	0.130717
Q7LBR1	5	4	30.7023	CHM1B_HUMAN Charged multivesicular body protein 1b OS=Homo sapiens GN=CHMP1B PE=1 SV=1	12.3849	6.2433	10.159	10.2305	6.10256	7.45795	6.92208	5.18508	4.40627	7.67686
P61225	5	2	33.0555	RAP2B_HUMAN Ras-related protein Rap-2b OS=Homo sapiens GN=RAP2B PE=1 SV=1	2.26669	1.72384	2.24738	2.60501	1.47902	1.16216	1.64292	1.02705	0.89464	1.67208
P61018	5	2	27.5965	RAB4B_HUMAN Ras-related protein Rab-4B OS=Homo sapiens GN=RAB4B PE=1 SV=1	1.57897	1.83908	2.5478	3.58216	1.08071	5.94978	1.39295	4.61388	4.10954	2.9661
O15049	5	1	34.1522	N4BP3_HUMAN NEDD4-binding protein 3 OS=Homo sapiens GN=N4BP3 PE=1 SV=3	18.0008	0.230701	36.5041	0	0.300089	19.0695	0.298571	0.120858	0.0921259	8.29075
O75340	5	3	38.9104	PDCD6_HUMAN Programmed cell death protein 6 OS=Homo sapiens GN=PDCD6 PE=1 SV=1	0.416858	4.16855	0.63267	0.0714509	2.99306	0.355542	1.89464	2.31651	2.60775	1.71745
Q99797	5	4	25.5251	MIPEP_HUMAN Mitochondrial intermediate peptidase OS=Homo sapiens GN=MIPEP PE=1 SV=2	5.26546	3.66727	2.63237	5.34458	3.0924	3.98015	2.54795	4.91316	6.85271	4.25512
P23526	5	4	31.0367	SAHH_HUMAN Adenosylhomocysteinase OS=Homo sapiens GN=AHCY PE=1 SV=4	1.22692	10.9133	0.888374	1.45294	8.61364	0.811892	9.94257	15.9458	14.3793	7.13053
P60842	6	3	32.5658	IF4A1_HUMAN Eukaryotic initiation factor 4A-I OS=Homo sapiens GN=EIF4A1 PE=1 SV=1	0.256168	1.07274	0.400244	0.0217824	1.01858	0.249959	1.09348	0.702745	0.602382	0.602009
O00161	6	5	34.2254	SNP23_HUMAN Synaptosomal-associated protein 23 OS=Homo sapiens GN=SNAP23 PE=1 SV=1	1.09054	0.719348	0.674124	0.8442	0.893936	0.413697	0.794851	0.513451	0.515947	0.717788
P62266	5	4	39.1515	RS23_HUMAN 40S ribosomal protein S23 OS=Homo sapiens GN=RPS23 PE=1 SV=3	56.6378	38.27	55.2699	92.3279	33.2688	151.949	39.6399	93.8821	88.9888	72.2482
Q15814	5	2	23.1583	TBCC_HUMAN Tubulin-specific chaperone C OS=Homo sapiens GN=TBCC PE=1 SV=2	0	0.0937769	0.0332271	0	0.0247693	0.0340871	0.0292633	0.0882243	0.0284361	0.0368649
P07737	5	4	37.5588	PROF1_HUMAN Profilin-1 OS=Homo sapiens GN=PFN1 PE=1 SV=2	3.89722	2.7992	3.32887	3.31216	2.29915	1.3848	3.57485	2.52746	1.97995	2.7893
Q9Y3L5	5	1	31.9747	RAP2C_HUMAN Ras-related protein Rap-2c OS=Homo sapiens GN=RAP2C PE=1 SV=1	2.71715	2.7218	3.95466	2.77869	2.9024	2.27209	3.35471	1.97619	1.79629	2.71933
Q9HAV0	5	1	38.95	GBB4_HUMAN Guanine nucleotide-binding protein subunit beta-4 OS=Homo sapiens GN=GNB4 PE=1 SV=3	1.5029	1.68164	1.48632	1.73405	1.90677	0.803303	2.2224	1.18377	1.06276	1.50932
O43657	5	3	50.9241	TSN6_HUMAN Tetraspanin-6 OS=Homo sapiens GN=TSPAN6 PE=1 SV=1	31.6085	20.212	27.8075	45.836	18.6744	23.2585	20.6367	15.795	15.8576	24.4096
P38405	5	1	30.0233	GNAL_HUMAN Guanine nucleotide-binding protein G(olf) subunit alpha OS=Homo sapiens GN=GNAL PE=1 SV=1	10.8373	6.43323	9.91166	16.5544	5.97101	21.5041	7.08667	13.2852	11.0342	11.402
P05141;P12236	5	3	28.6675	ADT2_HUMAN ADP/ATP translocase 2 OS=Homo sapiens GN=SLC25A5 PE=1 SV=7	1.12355	1.98203	1.89676	3.10629	1.974	1.87253	2.19268	8.10811	9.47501	3.52566
P00742	5	2	24.5333	FA10_HUMAN Coagulation factor X OS=Homo sapiens GN=F10 PE=1 SV=2	1.66535	1.59	2.12297	2.64259	0.930371	3.32504	1.00823	2.89743	2.97198	2.12822
P05387	5	5	64.3507	RLA2_HUMAN 60S acidic ribosomal protein P2 OS=Homo sapiens GN=RPLP2 PE=1 SV=1	1.38357	3.80842	3.96647	5.53715	1.96881	13.2168	2.25803	12.473	10.6413	6.13928
P46781	8	6	58.2378	RS9_HUMAN 40S ribosomal protein S9 OS=Homo sapiens GN=RPS9 PE=1 SV=3	3.3651	4.54445	6.01809	5.16737	2.15918	5.44214	2.68572	4.77216	4.19325	4.26083
P62873	8	4	70.2014	GBB1_HUMAN Guanine nucleotide-binding protein G(I)/G(S)/G(T) subunit beta-1 OS=Homo sapiens GN=GNB1 PE=1 SV=3	8.18167	8.24582	7.0491	9.43743	8.8952	5.59866	10.6399	6.4568	5.80537	7.81222
P61224;A6NIZ1	8	2	64.3247	RAP1B_HUMAN Ras-related protein Rap-1b OS=Homo sapiens GN=RAP1B PE=1 SV=1	6.41099	7.54049	4.92403	9.22986	6.15024	5.06548	7.01045	5.43806	4.29677	6.2296
Q15758	8	5	63.3091	AAAT_HUMAN Neutral amino acid transporter B(0) OS=Homo sapiens GN=SLC1A5 PE=1 SV=2	13.4622	15.0657	14.4237	8.06663	14.418	12.0866	16.1379	12.8534	12.1403	13.1838
P54707	8	2	61.83	AT12A_HUMAN Potassium-transporting ATPase alpha chain 2 OS=Homo sapiens GN=ATP12A PE=1 SV=3	1.49919	1.37863	1.48212	2.76538	0.901386	0.710632	1.03143	0.902119	0.808752	1.27551
P50914	8	8	73.3229	RL14_HUMAN 60S ribosomal protein L14 OS=Homo sapiens GN=RPL14 PE=1 SV=4	2.43489	4.99617	4.80729	4.83083	3.21071	8.22381	3.22869	7.75601	8.00664	5.27723
P62917	8	7	47.9319	RL8_HUMAN 60S ribosomal protein L8 OS=Homo sapiens GN=RPL8 PE=1 SV=2	4.66022	2.46808	3.36879	4.19569	2.12446	5.77961	2.39937	4.97664	4.35938	3.81469
P07910	8	5	64.3616	HNRPC_HUMAN Heterogeneous nuclear ribonucleoproteins C1/C2 OS=Homo sapiens GN=HNRNPC PE=1 SV=4	2.64808	1.91499	3.42747	5.16588	1.88373	6.95797	1.8948	5.20542	5.02977	3.79201
Q8N5I2	8	7	55.9588	ARRD1_HUMAN Arrestin domain-containing protein 1 OS=Homo sapiens GN=ARRDC1 PE=1 SV=1	8.71487	8.48979	10.5606	17.6441	6.23452	7.65812	6.90348	6.28254	5.68976	8.68642
Q9HCH3	8	1	56.9318	CPNE5_HUMAN Copine-5 OS=Homo sapiens GN=CPNE5 PE=1 SV=2	0.166581	0.257639	0.15462	0.0694547	0.123173	0.275762	0.419563	0.26825	0.138475	0.208169
P00338	8	6	55.9217	LDHA_HUMAN L-lactate dehydrogenase A chain OS=Homo sapiens GN=LDHA PE=1 SV=2	3.81464	2.64018	4.16824	3.5081	2.49142	1.2433	2.82468	1.57043	1.41106	2.63023
P35241	8	3	49.3983	RADI_HUMAN Radixin OS=Homo sapiens GN=RDX PE=1 SV=1	18.8752	17.9218	23.3133	31.2377	14.4516	27.1774	15.8263	20.9601	21.5829	21.2607
O60716	8	7	50.381	CTND1_HUMAN Catenin delta-1 OS=Homo sapiens GN=CTNND1 PE=1 SV=1	1.17553	1.42556	1.03343	2.00996	1.58282	0.624756	0.892949	1.07315	1.64492	1.27368
P18077	8	6	43.6881	RL35A_HUMAN 60S ribosomal protein L35a OS=Homo sapiens GN=RPL35A PE=1 SV=2	3.94431	2.55619	4.9664	7.8274	2.30336	6.11829	2.39236	3.03311	2.43961	3.95345
Q04837	8	8	74.0535	SSBP_HUMAN Single-stranded DNA-binding protein, mitochondrial OS=Homo sapiens GN=SSBP1 PE=1 SV=1	7.26347	3.6915	5.74014	7.53636	3.95748	6.14817	5.1849	4.16488	4.07495	5.30687
P29966	8	8	59.2755	MARCS_HUMAN Myristoylated alanine-rich C-kinase substrate OS=Homo sapiens GN=MARCKS PE=1 SV=4	15.2157	6.78479	10.7452	16.4898	9.22506	6.33062	9.23918	4.89723	4.71837	9.294
Q01546	8	2	60.5744	K22O_HUMAN Keratin, type II cytoskeletal 2 oral OS=Homo sapiens GN=KRT76 PE=1 SV=2	1.13942	4.87406	2.10663	0.628408	2.92686	1.16458	8.35788	17.2891	12.6143	5.67791
P05556	9	9	53.9872	ITB1_HUMAN Integrin beta-1 OS=Homo sapiens GN=ITGB1 PE=1 SV=2	3.13337	4.67197	3.63357	1.72083	4.87693	2.03915	3.48313	3.71897	3.62069	3.43318
Q9BY43	9	4	40.2382	CHM4A_HUMAN Charged multivesicular body protein 4a OS=Homo sapiens GN=CHMP4A PE=1 SV=3	1.64967	2.85724	2.43571	2.905	2.27971	3.6871	3.04665	3.8519	2.94572	2.85097
P0C0S5;Q71UI9	8	4	64.2178	H2AZ_HUMAN Histone H2A.Z OS=Homo sapiens GN=H2AFZ PE=1 SV=2	25.524	18.7943	25.5138	30.7653	14.3377	75.9258	16.1423	54.9655	50.9785	34.7719
Q14126	9	5	48.4968	DSG2_HUMAN Desmoglein-2 OS=Homo sapiens GN=DSG2 PE=1 SV=2	6.51368	4.6827	5.87189	7.55328	4.87983	4.50105	5.01486	3.24202	3.25032	5.05662
P00734	9	8	53.218	THRB_HUMAN Prothrombin OS=Homo sapiens GN=F2 PE=1 SV=2	0.567878	1.91115	0.840148	0.136474	1.33594	2.54302	0.829029	4.363	4.16953	1.85513
P13639	9	8	49.5967	EF2_HUMAN Elongation factor 2 OS=Homo sapiens GN=EEF2 PE=1 SV=4	1.70195	1.079	1.81684	2.14609	1.36095	1.64926	1.6729	0.919266	0.902832	1.47212
P08758	9	6	58.0416	ANXA5_HUMAN Annexin A5 OS=Homo sapiens GN=ANXA5 PE=1 SV=2	4.4199	3.71815	4.97289	6.83399	2.7006	2.17178	3.23123	1.65504	1.48315	3.46519
Q96JE9	8	6	32.9561	MAP6_HUMAN Microtubule-associated protein 6 OS=Homo sapiens GN=MAP6 PE=1 SV=2	11.9764	3.4114	5.5729	6.95882	6.97057	22.0257	7.35077	10.6323	10.0764	9.4417
P11021	8	5	74.4145	GRP78_HUMAN 78 kDa glucose-regulated protein OS=Homo sapiens GN=HSPA5 PE=1 SV=2	0.260778	0.100688	0.118599	0.00898484	0.10791	0.482773	0.137739	0.635936	0.580897	0.270478
P62753	8	8	66.8846	RS6_HUMAN 40S ribosomal protein S6 OS=Homo sapiens GN=RPS6 PE=1 SV=1	8.31425	7.20707	12.265	17.2363	3.90004	8.42943	4.32404	4.97579	4.59659	7.9165
P27635	8	3	43.1599	RL10_HUMAN 60S ribosomal protein L10 OS=Homo sapiens GN=RPL10 PE=1 SV=4	2.7425	3.29144	3.67602	3.64993	2.2385	2.00106	2.39618	2.29873	2.75424	2.78318
P16403;P10412;P16402;P22492	8	4	68.2703	H12_HUMAN Histone H1.2 OS=Homo sapiens GN=HIST1H1C PE=1 SV=2	8.4905	6.48101	11.7937	34.7214	4.44887	45.5137	5.51219	29.8245	27.7846	19.3967
P62280	8	7	63.0784	RS11_HUMAN 40S ribosomal protein S11 OS=Homo sapiens GN=RPS11 PE=1 SV=3	6.23375	6.27551	8.87064	11.6626	4.30921	19.6329	5.34092	14.4237	13.9293	10.0754
Q6PEY2	8	0	75.2015	TBA3E_HUMAN Tubulin alpha-3E chain OS=Homo sapiens GN=TUBA3E PE=1 SV=2										#DIV/0!
Q6S8J3;A5A3E0;P0CG38;P0CG39	8	3	54.9067	POTEE_HUMAN POTE ankyrin domain family member E OS=Homo sapiens GN=POTEE PE=2 SV=3	59.0257	22.6829	37.2504	41.152	31.9746	81.2274	38.6744	59.8087	56.5453	47.5935
Q07020	7	5	61.1644	RL18_HUMAN 60S ribosomal protein L18 OS=Homo sapiens GN=RPL18 PE=1 SV=2	6.12977	8.02117	10.6673	13.2451	4.62278	14.3218	5.5543	10.17	9.2782	9.11226
O75531	7	6	49.0892	BAF_HUMAN Barrier-to-autointegration factor OS=Homo sapiens GN=BANF1 PE=1 SV=1	17.1429	19.8324	26.7727	19.9388	13.0433	33.6912	16.119	26.5041	25.0849	22.0144
P13646	7	1	54.7531	K1C13_HUMAN Keratin, type I cytoskeletal 13 OS=Homo sapiens GN=KRT13 PE=1 SV=4	0.0794548	0.0118853	0.00736599	0.00267963	0.288832	0.00581081	0.189574	0.00945941	0.0433427	0.0709339
P53985	7	7	68.5328	MOT1_HUMAN Monocarboxylate transporter 1 OS=Homo sapiens GN=SLC16A1 PE=1 SV=3	18.7924	19.8018	21.5667	8.7575	18.4844	17.2835	21.2784	15.7858	13.6525	17.267
P63104	7	4	74.9158	1433Z_HUMAN 14-3-3 protein zeta/delta OS=Homo sapiens GN=YWHAZ PE=1 SV=1	3.83523	4.48992	3.72263	3.51294	5.0871	2.43327	5.76483	2.63083	2.72968	3.80072
P21926	7	6	51.1143	CD9_HUMAN CD9 antigen OS=Homo sapiens GN=CD9 PE=1 SV=4	20.7708	30.9356	22.2578	31.1416	28.2116	30.338	30.2433	45.6278	51.5648	32.3435
P35613	7	6	79.3843	BASI_HUMAN Basigin OS=Homo sapiens GN=BSG PE=1 SV=2	27.8626	30.1331	24.4071	24.6791	26.0971	21.2209	31.449	24.9383	23.5523	26.0377
Q04917	7	3	51.483	1433F_HUMAN 14-3-3 protein eta OS=Homo sapiens GN=YWHAH PE=1 SV=4	3.87175	2.27726	2.73905	2.62631	2.05689	1.65459	1.35943	2.70691	2.18239	2.38606
P00558	7	6	39.5905	PGK1_HUMAN Phosphoglycerate kinase 1 OS=Homo sapiens GN=PGK1 PE=1 SV=3	4.56263	3.51815	4.91389	1.18686	3.23536	3.72291	3.78764	2.12559	2.25129	3.25603
P06748	7	5	41.8135	NPM_HUMAN Nucleophosmin OS=Homo sapiens GN=NPM1 PE=1 SV=2	8.33936	2.9466	5.67922	4.70797	2.06656	4.672	3.0693	3.80408	3.91577	4.35565
Q13308	7	5	37.1581	PTK7_HUMAN Inactive tyrosine-protein kinase 7 OS=Homo sapiens GN=PTK7 PE=1 SV=2	2.22084	1.31586	2.10339	1.03663	1.57394	0.774654	1.7915	0.771505	0.558502	1.34965
P01023	7	2	50.8953	A2MG_HUMAN Alpha-2-macroglobulin OS=Homo sapiens GN=A2M PE=1 SV=3	1.64837	4.40908	3.03858	2.66536	2.06302	1.34325	2.61732	2.93252	2.30932	2.55853
P63096	7	1	61.3209	GNAI1_HUMAN Guanine nucleotide-binding protein G(i) subunit alpha-1 OS=Homo sapiens GN=GNAI1 PE=1 SV=2	0.241567	0.22671	0.306223	0.406125	0.174709	0.228403	0.204456	0.186644	0.163225	0.237562
P63000;P15153;P17081;P60763;P84095;Q9H4E5	7	6	49.7575	RAC1_HUMAN Ras-related C3 botulinum toxin substrate 1 OS=Homo sapiens GN=RAC1 PE=1 SV=1	17.7366	10.9566	15.5048	22.0617	10.9784	17.0272	12.9323	10.3204	8.80921	14.0364
P18621	8	5	63.3394	RL17_HUMAN 60S ribosomal protein L17 OS=Homo sapiens GN=RPL17 PE=1 SV=3	16.9519	5.66473	7.38489	20.3032	10.0538	9.16617	12.8461	7.12667	7.62702	10.7916
P62834	7	2	56.8544	RAP1A_HUMAN Ras-related protein Rap-1A OS=Homo sapiens GN=RAP1A PE=1 SV=1	3.91485	4.69764	2.85006	5.7653	4.19466	3.05226	3.82459	3.2338	2.86708	3.82225
P50395	8	8	45.6743	GDIB_HUMAN Rab GDP dissociation inhibitor beta OS=Homo sapiens GN=GDI2 PE=1 SV=2	1.53412	1.42282	1.52997	1.16394	1.65998	0.942808	1.81057	0.86501	0.741854	1.29679
P40227	8	5	42.2557	TCPZ_HUMAN T-complex protein 1 subunit zeta OS=Homo sapiens GN=CCT6A PE=1 SV=3	0.922019	1.07801	1.40105	2.17195	0.825808	0.988606	0.812996	1.07456	1.22663	1.16685
Q96KK5;P04908;P0C0S8;P20671;Q16777;Q6FI13;Q7L7L0;Q93077;Q99878;Q9BTM1	7	2	67.0853	H2A1H_HUMAN Histone H2A type 1-H OS=Homo sapiens GN=HIST1H2AH PE=1 SV=3	402.186	227.683	388.799	408.206	216.279	1333.28	273.919	760.588	704.173	523.902
P68104;Q05639;Q5VTE0	7	4	63.3812	EF1A1_HUMAN Elongation factor 1-alpha 1 OS=Homo sapiens GN=EEF1A1 PE=1 SV=1	12.7619	10.2933	12.3257	13.1964	9.997	6.69827	12.5953	7.65492	6.82905	10.2613
Q9Y625	8	4	46.2651	GPC6_HUMAN Glypican-6 OS=Homo sapiens GN=GPC6 PE=1 SV=1	2.96901	1.82128	2.52119	3.86798	2.02233	2.7727	1.66414	2.36893	2.66771	2.51947
P31689	8	8	72.9813	DNJA1_HUMAN DnaJ homolog subfamily A member 1 OS=Homo sapiens GN=DNAJA1 PE=1 SV=2	6.09704	9.65053	4.47016	4.17878	11.1032	5.16332	13.6329	16.5686	14.5465	9.49012
P04075	8	7	53.8033	ALDOA_HUMAN Fructose-bisphosphate aldolase A OS=Homo sapiens GN=ALDOA PE=1 SV=2	3.39954	3.59323	4.49572	3.85359	2.91509	0.56811	3.3363	1.14024	1.05194	2.70597
Q9P0M6	8	4	44.1198	H2AW_HUMAN Core histone macro-H2A.2 OS=Homo sapiens GN=H2AFY2 PE=1 SV=3	0.242895	0.342596	0.249849	0.216667	0.325333	0.0133322	0.35729	0.694092	0.781933	0.358221
P62269	7	7	38.8796	RS18_HUMAN 40S ribosomal protein S18 OS=Homo sapiens GN=RPS18 PE=1 SV=3	11.1264	24.9382	23.0622	2.12641	18.248	44.7315	20.5595	39.8356	39.4997	24.903
Q5U5Z8	7	6	31.1243	CBPC2_HUMAN Cytosolic carboxypeptidase 2 OS=Homo sapiens GN=AGBL2 PE=1 SV=2	24.4147	15.9364	27.8057	31.2224	14.8746	82.9375	18.3503	50.4174	44.3296	34.4765
P48741	7	1	55.0889	HSP77_HUMAN Putative heat shock 70 kDa protein 7 OS=Homo sapiens GN=HSPA7 PE=5 SV=2	0.0371083	0.0371707	0.0457125	0.0612235	0.0319575	0.0363953	0.0372877	0.0386534	0.033893	0.0399336
P22105;Q16473	7	3	36.6176	TENX_HUMAN Tenascin-X OS=Homo sapiens GN=TNXB PE=1 SV=4	1.12716	1.45347	0.176863	2.02584	2.34121	1.68876	1.41355	2.90673	3.96153	1.89946
P61586;P08134;P62745	7	5	61.5219	RHOA_HUMAN Transforming protein RhoA OS=Homo sapiens GN=RHOA PE=1 SV=1	4.05782	8.46054	4.78622	3.69198	9.32752	3.33403	6.83199	6.45182	6.07731	5.89103
P12035	7	1	55.706	K2C3_HUMAN Keratin, type II cytoskeletal 3 OS=Homo sapiens GN=KRT3 PE=1 SV=3	0.742459	2.23999	0.992374	0.251288	1.41018	0.523228	3.81884	7.73562	5.70856	2.6025
Q9Y4A5	8	5	36.7929	TRRAP_HUMAN Transformation/transcription domain-associated protein OS=Homo sapiens GN=TRRAP PE=1 SV=3	0.349578	0.4751	0.533351	0.30692	0.509519	0.378883	0.329724	2.68314	2.30705	0.874807
P16104;Q8IUE6;Q96QV6	7	2	60.8901	H2AX_HUMAN Histone H2AX OS=Homo sapiens GN=H2AFX PE=1 SV=2	3.93725	7.08921	5.09431	2.4902	5.78186	23.3641	3.27694	28.9151	28.8001	12.0832

## Sheet: Peak 1 Averaged Data
Accession	Description	Average Fmol
P62805	H4_HUMAN Histone H4 OS=Homo sapiens GN=HIST1H4A PE=1 SV=2	1036.66
Q96KK5;P04908;P0C0S8;P20671;Q16777;Q6FI13;Q7L7L0;Q93077;Q99878;Q9BTM1	H2A1H_HUMAN Histone H2A type 1-H OS=Homo sapiens GN=HIST1H2AH PE=1 SV=3	1009.73
Q93079;O60814;P57053;P58876;P62807;Q5QNW6;Q96A08;Q99877;Q99879;Q99880	H2B1H_HUMAN Histone H2B type 1-H OS=Homo sapiens GN=HIST1H2BH PE=1 SV=3	845.37
Q6ZUG5	YC006_HUMAN Uncharacterized protein FLJ43738 OS=Homo sapiens PE=2 SV=1	222.258
P23396	RS3_HUMAN 40S ribosomal protein S3 OS=Homo sapiens GN=RPS3 PE=1 SV=2	194.13
Q9ULF5	S39AA_HUMAN Zinc transporter ZIP10 OS=Homo sapiens GN=SLC39A10 PE=1 SV=2	193.223
O00468	AGRIN_HUMAN Agrin OS=Homo sapiens GN=AGRN PE=1 SV=5	187.131
P78527	PRKDC_HUMAN DNA-dependent protein kinase catalytic subunit OS=Homo sapiens GN=PRKDC PE=1 SV=3	181.468
P33778;P06899;P23527;Q16778;Q6DN03;Q6DRA6;Q8N257	H2B1B_HUMAN Histone H2B type 1-B OS=Homo sapiens GN=HIST1H2BB PE=1 SV=2	123.471
P16403;P10412;P16402;P22492	H12_HUMAN Histone H1.2 OS=Homo sapiens GN=HIST1H1C PE=1 SV=2	122.487
P62266	RS23_HUMAN 40S ribosomal protein S23 OS=Homo sapiens GN=RPS23 PE=1 SV=3	122.483
P09874	PARP1_HUMAN Poly [ADP-ribose] polymerase 1 OS=Homo sapiens GN=PARP1 PE=1 SV=4	105.222
Q02543	RL18A_HUMAN 60S ribosomal protein L18a OS=Homo sapiens GN=RPL18A PE=1 SV=2	102.386
Q6S8J3;A5A3E0;P0CG38;P0CG39	POTEE_HUMAN POTE ankyrin domain family member E OS=Homo sapiens GN=POTEE PE=2 SV=3	99.4415
Q9H857	NT5D2_HUMAN 5'-nucleotidase domain-containing protein 2 OS=Homo sapiens GN=NT5DC2 PE=1 SV=1	90.8569
P0C0S5;Q71UI9	H2AZ_HUMAN Histone H2A.Z OS=Homo sapiens GN=H2AFZ PE=1 SV=2	81.2006
P68871;P02042;P02100;P69892	HBB_HUMAN Hemoglobin subunit beta OS=Homo sapiens GN=HBB PE=1 SV=2	75.1513
P35222	CTNB1_HUMAN Catenin beta-1 OS=Homo sapiens GN=CTNNB1 PE=1 SV=1	69.0644
Q9Y5Z0	BACE2_HUMAN Beta-secretase 2 OS=Homo sapiens GN=BACE2 PE=1 SV=1	66.2709
P62241	RS8_HUMAN 40S ribosomal protein S8 OS=Homo sapiens GN=RPS8 PE=1 SV=2	62.2616
P08195	4F2_HUMAN 4F2 cell-surface antigen heavy chain OS=Homo sapiens GN=SLC3A2 PE=1 SV=3	61.8961
P62269	RS18_HUMAN 40S ribosomal protein S18 OS=Homo sapiens GN=RPS18 PE=1 SV=3	56.6349
Q5U5Z8	CBPC2_HUMAN Cytosolic carboxypeptidase 2 OS=Homo sapiens GN=AGBL2 PE=1 SV=2	56.2751
Q86X29	LSR_HUMAN Lipolysis-stimulated lipoprotein receptor OS=Homo sapiens GN=LSR PE=1 SV=4	55.0194
P62987;P0CG47;P0CG48;P62979	RL40_HUMAN Ubiquitin-60S ribosomal protein L40 OS=Homo sapiens GN=UBA52 PE=1 SV=2	53.8332
P08243	ASNS_HUMAN Asparagine synthetase [glutamine-hydrolyzing] OS=Homo sapiens GN=ASNS PE=1 SV=4	52.3039
O14603	PRY_HUMAN PTPN13-like protein, Y-linked OS=Homo sapiens GN=PRY PE=1 SV=2	50.6635
P04264;P05787	K2C1_HUMAN Keratin, type II cytoskeletal 1 OS=Homo sapiens GN=KRT1 PE=1 SV=6	49.7625
P50993	AT1A2_HUMAN Sodium/potassium-transporting ATPase subunit alpha-2 OS=Homo sapiens GN=ATP1A2 PE=1 SV=1	49.711
P05387	RLA2_HUMAN 60S acidic ribosomal protein P2 OS=Homo sapiens GN=RPLP2 PE=1 SV=1	48.3586
P50914	RL14_HUMAN 60S ribosomal protein L14 OS=Homo sapiens GN=RPL14 PE=1 SV=4	42.9403
Q07020	RL18_HUMAN 60S ribosomal protein L18 OS=Homo sapiens GN=RPL18 PE=1 SV=2	42.1068
Q8TCB0	IFI44_HUMAN Interferon-induced protein 44 OS=Homo sapiens GN=IFI44 PE=2 SV=2	41.4596
P07942	LAMB1_HUMAN Laminin subunit beta-1 OS=Homo sapiens GN=LAMB1 PE=1 SV=2	39.3991
Q13564	ULA1_HUMAN NEDD8-activating enzyme E1 regulatory subunit OS=Homo sapiens GN=NAE1 PE=1 SV=1	38.8626
Q99816	TS101_HUMAN Tumor susceptibility gene 101 protein OS=Homo sapiens GN=TSG101 PE=1 SV=2	38.7894
P0DMV9;P0DMV8	HS71B_HUMAN Heat shock 70 kDa protein 1B OS=Homo sapiens GN=HSPA1B PE=1 SV=1	36.7545
Q71DI3	H32_HUMAN Histone H3.2 OS=Homo sapiens GN=HIST2H3A PE=1 SV=3	36.623
Q02878	RL6_HUMAN 60S ribosomal protein L6 OS=Homo sapiens GN=RPL6 PE=1 SV=3	36.4871
P62249	RS16_HUMAN 40S ribosomal protein S16 OS=Homo sapiens GN=RPS16 PE=1 SV=2	34.1684
P18124	RL7_HUMAN 60S ribosomal protein L7 OS=Homo sapiens GN=RPL7 PE=1 SV=1	33.7738
P06280	AGAL_HUMAN Alpha-galactosidase A OS=Homo sapiens GN=GLA PE=1 SV=1	33.6795
P62753	RS6_HUMAN 40S ribosomal protein S6 OS=Homo sapiens GN=RPS6 PE=1 SV=1	32.853
P62854;Q5JNZ5	RS26_HUMAN 40S ribosomal protein S26 OS=Homo sapiens GN=RPS26 PE=1 SV=3	32.771
P35527	K1C9_HUMAN Keratin, type I cytoskeletal 9 OS=Homo sapiens GN=KRT9 PE=1 SV=3	31.8824
Q7Z2W4	ZCCHV_HUMAN Zinc finger CCCH-type antiviral protein 1 OS=Homo sapiens GN=ZC3HAV1 PE=1 SV=3	31.5104
O75531	BAF_HUMAN Barrier-to-autointegration factor OS=Homo sapiens GN=BANF1 PE=1 SV=1	31.2006
P16104;Q8IUE6;Q96QV6	H2AX_HUMAN Histone H2AX OS=Homo sapiens GN=H2AFX PE=1 SV=2	30.6839
P16112	PGCA_HUMAN Aggrecan core protein OS=Homo sapiens GN=ACAN PE=1 SV=2	30.4764
P36578	RL4_HUMAN 60S ribosomal protein L4 OS=Homo sapiens GN=RPL4 PE=1 SV=5	30.3421
P19338	NUCL_HUMAN Nucleolin OS=Homo sapiens GN=NCL PE=1 SV=3	30.1167
Q7Z794	K2C1B_HUMAN Keratin, type II cytoskeletal 1b OS=Homo sapiens GN=KRT77 PE=2 SV=3	28.8814
P04004	VTNC_HUMAN Vitronectin OS=Homo sapiens GN=VTN PE=1 SV=1	28.1888
P61247	RS3A_HUMAN 40S ribosomal protein S3a OS=Homo sapiens GN=RPS3A PE=1 SV=2	27.6764
P38405	GNAL_HUMAN Guanine nucleotide-binding protein G(olf) subunit alpha OS=Homo sapiens GN=GNAL PE=1 SV=1	27.4113
Q96JE9	MAP6_HUMAN Microtubule-associated protein 6 OS=Homo sapiens GN=MAP6 PE=1 SV=2	27.0619
P26373	RL13_HUMAN 60S ribosomal protein L13 OS=Homo sapiens GN=RPL13 PE=1 SV=4	26.7013
Q6ZRR7	LRRC9_HUMAN Leucine-rich repeat-containing protein 9 OS=Homo sapiens GN=LRRC9 PE=2 SV=2	25.6202
P62917	RL8_HUMAN 60S ribosomal protein L8 OS=Homo sapiens GN=RPL8 PE=1 SV=2	25.031
P02769	ALBU_BOVIN Serum albumin OS=Bos taurus GN=ALB PE=1 SV=4	24.3383
P07900	HS90A_HUMAN Heat shock protein HSP 90-alpha OS=Homo sapiens GN=HSP90AA1 PE=1 SV=5	24.1524
P46781	RS9_HUMAN 40S ribosomal protein S9 OS=Homo sapiens GN=RPS9 PE=1 SV=3	23.3383
P60033	CD81_HUMAN CD81 antigen OS=Homo sapiens GN=CD81 PE=1 SV=1	22.8858
P21926	CD9_HUMAN CD9 antigen OS=Homo sapiens GN=CD9 PE=1 SV=4	22.1076
O15230	LAMA5_HUMAN Laminin subunit alpha-5 OS=Homo sapiens GN=LAMA5 PE=1 SV=8	21.8253
P15880	RS2_HUMAN 40S ribosomal protein S2 OS=Homo sapiens GN=RPS2 PE=1 SV=2	21.8108
P11142	HSP7C_HUMAN Heat shock cognate 71 kDa protein OS=Homo sapiens GN=HSPA8 PE=1 SV=1	21.4496
P13645;Q99456	K1C10_HUMAN Keratin, type I cytoskeletal 10 OS=Homo sapiens GN=KRT10 PE=1 SV=6	21.3449
P62280	RS11_HUMAN 40S ribosomal protein S11 OS=Homo sapiens GN=RPS11 PE=1 SV=3	21.1913
O95678	K2C75_HUMAN Keratin, type II cytoskeletal 75 OS=Homo sapiens GN=KRT75 PE=1 SV=2	20.8149
P68431;Q16695;Q6NXT2	H31_HUMAN Histone H3.1 OS=Homo sapiens GN=HIST1H3A PE=1 SV=2	20.8034
P35908	K22E_HUMAN Keratin, type II cytoskeletal 2 epidermal OS=Homo sapiens GN=KRT2 PE=1 SV=2	20.6257
Q7RTS1	BHA15_HUMAN Class A basic helix-loop-helix protein 15 OS=Homo sapiens GN=BHLHA15 PE=1 SV=1	20.6025
P26038	MOES_HUMAN Moesin OS=Homo sapiens GN=MSN PE=1 SV=3	20.2402
P07910	HNRPC_HUMAN Heterogeneous nuclear ribonucleoproteins C1/C2 OS=Homo sapiens GN=HNRNPC PE=1 SV=4	19.5959
Q8N4C6	NIN_HUMAN Ninein OS=Homo sapiens GN=NIN PE=1 SV=4	19.1608
P05386	RLA1_HUMAN 60S acidic ribosomal protein P1 OS=Homo sapiens GN=RPLP1 PE=1 SV=1	18.6678
P48739	PIPNB_HUMAN Phosphatidylinositol transfer protein beta isoform OS=Homo sapiens GN=PITPNB PE=1 SV=2	18.4383
P62424	RL7A_HUMAN 60S ribosomal protein L7a OS=Homo sapiens GN=RPL7A PE=1 SV=2	18.315
P01375	TNFA_HUMAN Tumor necrosis factor OS=Homo sapiens GN=TNF PE=1 SV=1	17.9981
Q9Y3U8	RL36_HUMAN 60S ribosomal protein L36 OS=Homo sapiens GN=RPL36 PE=1 SV=3	17.5695
P12956	XRCC6_HUMAN X-ray repair cross-complementing protein 6 OS=Homo sapiens GN=XRCC6 PE=1 SV=2	17.2154
P05388	RLA0_HUMAN 60S acidic ribosomal protein P0 OS=Homo sapiens GN=RPLP0 PE=1 SV=1	16.8203
P19012	K1C15_HUMAN Keratin, type I cytoskeletal 15 OS=Homo sapiens GN=KRT15 PE=1 SV=3	16.4484
Q14181	DPOA2_HUMAN DNA polymerase alpha subunit B OS=Homo sapiens GN=POLA2 PE=1 SV=2	16.3849
P46776	RL27A_HUMAN 60S ribosomal protein L27a OS=Homo sapiens GN=RPL27A PE=1 SV=2	15.8415
P08238;Q58FF6;Q58FF8	HS90B_HUMAN Heat shock protein HSP 90-beta OS=Homo sapiens GN=HSP90AB1 PE=1 SV=4	15.2669
P61353	RL27_HUMAN 60S ribosomal protein L27 OS=Homo sapiens GN=RPL27 PE=1 SV=2	15.1836
O95466	FMNL1_HUMAN Formin-like protein 1 OS=Homo sapiens GN=FMNL1 PE=1 SV=3	14.5411
P23526	SAHH_HUMAN Adenosylhomocysteinase OS=Homo sapiens GN=AHCY PE=1 SV=4	14.5016
Q01546	K22O_HUMAN Keratin, type II cytoskeletal 2 oral OS=Homo sapiens GN=KRT76 PE=1 SV=2	14.4074
O75367	H2AY_HUMAN Core histone macro-H2A.1 OS=Homo sapiens GN=H2AFY PE=1 SV=4	14.3599
P31689	DNJA1_HUMAN DnaJ homolog subfamily A member 1 OS=Homo sapiens GN=DNAJA1 PE=1 SV=2	13.9261
P40429;Q6NVV1	RL13A_HUMAN 60S ribosomal protein L13a OS=Homo sapiens GN=RPL13A PE=1 SV=2	13.883
P51674	GPM6A_HUMAN Neuronal membrane glycoprotein M6-a OS=Homo sapiens GN=GPM6A PE=1 SV=2	13.8445
P47914	RL29_HUMAN 60S ribosomal protein L29 OS=Homo sapiens GN=RPL29 PE=1 SV=2	13.826
P61313	RL15_HUMAN 60S ribosomal protein L15 OS=Homo sapiens GN=RPL15 PE=1 SV=2	13.736
Q53EZ4	CEP55_HUMAN Centrosomal protein of 55 kDa OS=Homo sapiens GN=CEP55 PE=1 SV=3	13.6061
P27635	RL10_HUMAN 60S ribosomal protein L10 OS=Homo sapiens GN=RPL10 PE=1 SV=4	13.52
P39023;Q92901	RL3_HUMAN 60S ribosomal protein L3 OS=Homo sapiens GN=RPL3 PE=1 SV=2	13.0572
O60884	DNJA2_HUMAN DnaJ homolog subfamily A member 2 OS=Homo sapiens GN=DNAJA2 PE=1 SV=1	12.5353
P08754	GNAI3_HUMAN Guanine nucleotide-binding protein G(k) subunit alpha OS=Homo sapiens GN=GNAI3 PE=1 SV=3	12.4567
P62910	RL32_HUMAN 60S ribosomal protein L32 OS=Homo sapiens GN=RPL32 PE=1 SV=2	12.4053
P14543	NID1_HUMAN Nidogen-1 OS=Homo sapiens GN=NID1 PE=1 SV=3	11.7745
P61018	RAB4B_HUMAN Ras-related protein Rab-4B OS=Homo sapiens GN=RAB4B PE=1 SV=1	11.5023
P69905	HBA_HUMAN Hemoglobin subunit alpha OS=Homo sapiens GN=HBA1 PE=1 SV=2	11.3707
P62888	RL30_HUMAN 60S ribosomal protein L30 OS=Homo sapiens GN=RPL30 PE=1 SV=2	11.2066
Q7Z7L1	SLN11_HUMAN Schlafen family member 11 OS=Homo sapiens GN=SLFN11 PE=1 SV=2	10.9676
P25391	LAMA1_HUMAN Laminin subunit alpha-1 OS=Homo sapiens GN=LAMA1 PE=1 SV=2	10.8531
Q04837	SSBP_HUMAN Single-stranded DNA-binding protein, mitochondrial OS=Homo sapiens GN=SSBP1 PE=1 SV=1	10.6916
P46779	RL28_HUMAN 60S ribosomal protein L28 OS=Homo sapiens GN=RPL28 PE=1 SV=3	10.58
P13010	XRCC5_HUMAN X-ray repair cross-complementing protein 5 OS=Homo sapiens GN=XRCC5 PE=1 SV=3	10.4979
P68366	TBA4A_HUMAN Tubulin alpha-4A chain OS=Homo sapiens GN=TUBA4A PE=1 SV=1	10.285
Q16629	SRSF7_HUMAN Serine/arginine-rich splicing factor 7 OS=Homo sapiens GN=SRSF7 PE=1 SV=1	10.1964
Q9BQE3;P68363;Q71U36;Q9H853;Q9NY65	TBA1C_HUMAN Tubulin alpha-1C chain OS=Homo sapiens GN=TUBA1C PE=1 SV=1	10.0998
P49006	MRP_HUMAN MARCKS-related protein OS=Homo sapiens GN=MARCKSL1 PE=1 SV=2	9.86654
P00742	FA10_HUMAN Coagulation factor X OS=Homo sapiens GN=F10 PE=1 SV=2	9.69128
Q07021	C1QBP_HUMAN Complement component 1 Q subcomponent-binding protein, mitochondrial OS=Homo sapiens GN=C1QBP PE=1 SV=1	9.669
P18077	RL35A_HUMAN 60S ribosomal protein L35a OS=Homo sapiens GN=RPL35A PE=1 SV=2	9.63497
O00560	SDCB1_HUMAN Syntenin-1 OS=Homo sapiens GN=SDCBP PE=1 SV=1	9.23792
Q3SX64	OD3L2_HUMAN Outer dense fiber protein 3-like protein 2 OS=Homo sapiens GN=ODF3L2 PE=1 SV=2	9.1876
P67870	CSK2B_HUMAN Casein kinase II subunit beta OS=Homo sapiens GN=CSNK2B PE=1 SV=1	9.13304
Q9UKD2	MRT4_HUMAN mRNA turnover protein 4 homolog OS=Homo sapiens GN=MRTO4 PE=1 SV=2	9.03242
P04899;P11488;P19087	GNAI2_HUMAN Guanine nucleotide-binding protein G(i) subunit alpha-2 OS=Homo sapiens GN=GNAI2 PE=1 SV=3	9.01811
Q8WXA9	SREK1_HUMAN Splicing regulatory glutamine/lysine-rich protein 1 OS=Homo sapiens GN=SREK1 PE=1 SV=1	8.8753
Q14112	NID2_HUMAN Nidogen-2 OS=Homo sapiens GN=NID2 PE=1 SV=3	8.84942
P83731	RL24_HUMAN 60S ribosomal protein L24 OS=Homo sapiens GN=RPL24 PE=1 SV=1	8.69117
P05023	AT1A1_HUMAN Sodium/potassium-transporting ATPase subunit alpha-1 OS=Homo sapiens GN=ATP1A1 PE=1 SV=1	8.58826
P11047	LAMC1_HUMAN Laminin subunit gamma-1 OS=Homo sapiens GN=LAMC1 PE=1 SV=3	8.58146
O43657	TSN6_HUMAN Tetraspanin-6 OS=Homo sapiens GN=TSPAN6 PE=1 SV=1	8.38162
P13637	AT1A3_HUMAN Sodium/potassium-transporting ATPase subunit alpha-3 OS=Homo sapiens GN=ATP1A3 PE=1 SV=3	8.02744
O60248	SOX15_HUMAN Protein SOX-15 OS=Homo sapiens GN=SOX15 PE=1 SV=1	7.80734
Q86SZ2	TPC6B_HUMAN Trafficking protein particle complex subunit 6B OS=Homo sapiens GN=TRAPPC6B PE=1 SV=1	7.73326
P07437;A6NNZ2;Q13885;Q9BUF5;Q9BVA1	TBB5_HUMAN Tubulin beta chain OS=Homo sapiens GN=TUBB PE=1 SV=2	7.73215
P01266	THYG_HUMAN Thyroglobulin OS=Homo sapiens GN=TG PE=1 SV=5	7.4803
A8MT69	CENPX_HUMAN Centromere protein X OS=Homo sapiens GN=CENPX PE=1 SV=1	7.35869
Q15771	RAB30_HUMAN Ras-related protein Rab-30 OS=Homo sapiens GN=RAB30 PE=1 SV=2	7.29009
Q8IXM2	BAP18_HUMAN Chromatin complexes subunit BAP18 OS=Homo sapiens GN=BAP18 PE=1 SV=1	7.27635
Q9NUP9	LIN7C_HUMAN Protein lin-7 homolog C OS=Homo sapiens GN=LIN7C PE=1 SV=1	7.22773
P00734	THRB_HUMAN Prothrombin OS=Homo sapiens GN=F2 PE=1 SV=2	7.22589
Q8WUM4	PDC6I_HUMAN Programmed cell death 6-interacting protein OS=Homo sapiens GN=PDCD6IP PE=1 SV=1	7.17811
P10301	RRAS_HUMAN Ras-related protein R-Ras OS=Homo sapiens GN=RRAS PE=1 SV=1	6.95422
Q06481	APLP2_HUMAN Amyloid-like protein 2 OS=Homo sapiens GN=APLP2 PE=1 SV=2	6.93927
P98160	PGBM_HUMAN Basement membrane-specific heparan sulfate proteoglycan core protein OS=Homo sapiens GN=HSPG2 PE=1 SV=4	6.82193
Q969P0	IGSF8_HUMAN Immunoglobulin superfamily member 8 OS=Homo sapiens GN=IGSF8 PE=1 SV=1	6.79521
P02786	TFR1_HUMAN Transferrin receptor protein 1 OS=Homo sapiens GN=TFRC PE=1 SV=2	6.79104
Q9Y4A5	TRRAP_HUMAN Transformation/transcription domain-associated protein OS=Homo sapiens GN=TRRAP PE=1 SV=3	6.64356
Q14520	HABP2_HUMAN Hyaluronan-binding protein 2 OS=Homo sapiens GN=HABP2 PE=1 SV=1	6.55298
Q58FF7	H90B3_HUMAN Putative heat shock protein HSP 90-beta-3 OS=Homo sapiens GN=HSP90AB3P PE=5 SV=1	6.43631
Q00839	HNRPU_HUMAN Heterogeneous nuclear ribonucleoprotein U OS=Homo sapiens GN=HNRNPU PE=1 SV=6	6.40334
P62277	RS13_HUMAN 40S ribosomal protein S13 OS=Homo sapiens GN=RPS13 PE=1 SV=2	6.32633
P68104;Q05639;Q5VTE0	EF1A1_HUMAN Elongation factor 1-alpha 1 OS=Homo sapiens GN=EEF1A1 PE=1 SV=1	6.32124
P18621	RL17_HUMAN 60S ribosomal protein L17 OS=Homo sapiens GN=RPL17 PE=1 SV=3	6.29916
P09067	HXB5_HUMAN Homeobox protein Hox-B5 OS=Homo sapiens GN=HOXB5 PE=1 SV=3	6.11577
P12035	K2C3_HUMAN Keratin, type II cytoskeletal 3 OS=Homo sapiens GN=KRT3 PE=1 SV=3	6.07379
P04406	G3P_HUMAN Glyceraldehyde-3-phosphate dehydrogenase OS=Homo sapiens GN=GAPDH PE=1 SV=3	6.06608
P36268;A6NGU5	GGT2_HUMAN Inactive gamma-glutamyltranspeptidase 2 OS=Homo sapiens GN=GGT2 PE=1 SV=3	5.98975
Q9UNX3;P61254	RL26L_HUMAN 60S ribosomal protein L26-like 1 OS=Homo sapiens GN=RPL26L1 PE=1 SV=1	5.89235
P19823	ITIH2_HUMAN Inter-alpha-trypsin inhibitor heavy chain H2 OS=Homo sapiens GN=ITIH2 PE=1 SV=2	5.78318
Q9BY43	CHM4A_HUMAN Charged multivesicular body protein 4a OS=Homo sapiens GN=CHMP4A PE=1 SV=3	5.77551
Q07955	SRSF1_HUMAN Serine/arginine-rich splicing factor 1 OS=Homo sapiens GN=SRSF1 PE=1 SV=2	5.69461
Q01449	MLRA_HUMAN Myosin regulatory light chain 2, atrial isoform OS=Homo sapiens GN=MYL7 PE=1 SV=1	5.67541
Q9HD34	LYRM4_HUMAN LYR motif-containing protein 4 OS=Homo sapiens GN=LYRM4 PE=1 SV=1	5.44552
P84085	ARF5_HUMAN ADP-ribosylation factor 5 OS=Homo sapiens GN=ARF5 PE=1 SV=2	5.35961
P62906	RL10A_HUMAN 60S ribosomal protein L10a OS=Homo sapiens GN=RPL10A PE=1 SV=2	5.15979
P05141;P12236	ADT2_HUMAN ADP/ATP translocase 2 OS=Homo sapiens GN=SLC25A5 PE=1 SV=7	5.15007
P78371	TCPB_HUMAN T-complex protein 1 subunit beta OS=Homo sapiens GN=CCT2 PE=1 SV=4	5.11987
P69891	HBG1_HUMAN Hemoglobin subunit gamma-1 OS=Homo sapiens GN=HBG1 PE=1 SV=2	5.0905
P62701;Q8TD47	RS4X_HUMAN 40S ribosomal protein S4, X isoform OS=Homo sapiens GN=RPS4X PE=1 SV=2	5.05255
P06748	NPM_HUMAN Nucleophosmin OS=Homo sapiens GN=NPM1 PE=1 SV=2	5.04418
P01023	A2MG_HUMAN Alpha-2-macroglobulin OS=Homo sapiens GN=A2M PE=1 SV=3	4.81011
P53990	IST1_HUMAN IST1 homolog OS=Homo sapiens GN=IST1 PE=1 SV=1	4.7864
P63000;P15153;P17081;P60763;P84095;Q9H4E5	RAC1_HUMAN Ras-related C3 botulinum toxin substrate 1 OS=Homo sapiens GN=RAC1 PE=1 SV=1	4.69882
P39060	COIA1_HUMAN Collagen alpha-1(XVIII) chain OS=Homo sapiens GN=COL18A1 PE=1 SV=5	4.68922
P62258	1433E_HUMAN 14-3-3 protein epsilon OS=Homo sapiens GN=YWHAE PE=1 SV=1	4.67901
P62899	RL31_HUMAN 60S ribosomal protein L31 OS=Homo sapiens GN=RPL31 PE=1 SV=1	4.58095
P49207	RL34_HUMAN 60S ribosomal protein L34 OS=Homo sapiens GN=RPL34 PE=1 SV=3	4.54669
P26641	EF1G_HUMAN Elongation factor 1-gamma OS=Homo sapiens GN=EEF1G PE=1 SV=3	4.49435
O75131	CPNE3_HUMAN Copine-3 OS=Homo sapiens GN=CPNE3 PE=1 SV=1	4.45107
P32418	NAC1_HUMAN Sodium/calcium exchanger 1 OS=Homo sapiens GN=SLC8A1 PE=1 SV=3	4.40554
P63261;P60709;Q9BYX7	ACTG_HUMAN Actin, cytoplasmic 2 OS=Homo sapiens GN=ACTG1 PE=1 SV=1	4.38614
P23528;Q9Y281	COF1_HUMAN Cofilin-1 OS=Homo sapiens GN=CFL1 PE=1 SV=3	4.1046
Q6PIW4	FIGL1_HUMAN Fidgetin-like protein 1 OS=Homo sapiens GN=FIGNL1 PE=1 SV=2	4.09275
P62851	RS25_HUMAN 40S ribosomal protein S25 OS=Homo sapiens GN=RPS25 PE=1 SV=1	4.0873
Q15185	TEBP_HUMAN Prostaglandin E synthase 3 OS=Homo sapiens GN=PTGES3 PE=1 SV=1	4.05727
P55268	LAMB2_HUMAN Laminin subunit beta-2 OS=Homo sapiens GN=LAMB2 PE=1 SV=2	4.04013
P62820;Q92928;Q9H0U4	RAB1A_HUMAN Ras-related protein Rab-1A OS=Homo sapiens GN=RAB1A PE=1 SV=3	3.87135
P35659	DEK_HUMAN Protein DEK OS=Homo sapiens GN=DEK PE=1 SV=1	3.87037
P62244	RS15A_HUMAN 40S ribosomal protein S15a OS=Homo sapiens GN=RPS15A PE=1 SV=2	3.8524
Q99797	MIPEP_HUMAN Mitochondrial intermediate peptidase OS=Homo sapiens GN=MIPEP PE=1 SV=2	3.85168
Q9P2B2	FPRP_HUMAN Prostaglandin F2 receptor negative regulator OS=Homo sapiens GN=PTGFRN PE=1 SV=2	3.78194
P31948	STIP1_HUMAN Stress-induced-phosphoprotein 1 OS=Homo sapiens GN=STIP1 PE=1 SV=1	3.77499
P50150	GBG4_HUMAN Guanine nucleotide-binding protein G(I)/G(S)/G(O) subunit gamma-4 OS=Homo sapiens GN=GNG4 PE=1 SV=1	3.69046
P11387	TOP1_HUMAN DNA topoisomerase 1 OS=Homo sapiens GN=TOP1 PE=1 SV=2	3.68058
P08133	ANXA6_HUMAN Annexin A6 OS=Homo sapiens GN=ANXA6 PE=1 SV=3	3.60187
Q969P6	TOP1M_HUMAN DNA topoisomerase I, mitochondrial OS=Homo sapiens GN=TOP1MT PE=1 SV=1	3.53592
P49642	PRI1_HUMAN DNA primase small subunit OS=Homo sapiens GN=PRIM1 PE=1 SV=1	3.52091
O14828	SCAM3_HUMAN Secretory carrier-associated membrane protein 3 OS=Homo sapiens GN=SCAMP3 PE=1 SV=3	3.41454
Q9Y2R4	DDX52_HUMAN Probable ATP-dependent RNA helicase DDX52 OS=Homo sapiens GN=DDX52 PE=1 SV=3	3.36797
P54652	HSP72_HUMAN Heat shock-related 70 kDa protein 2 OS=Homo sapiens GN=HSPA2 PE=1 SV=1	3.32709
P30050	RL12_HUMAN 60S ribosomal protein L12 OS=Homo sapiens GN=RPL12 PE=1 SV=1	3.29475
P13647	K2C5_HUMAN Keratin, type II cytoskeletal 5 OS=Homo sapiens GN=KRT5 PE=1 SV=3	3.22136
P62263	RS14_HUMAN 40S ribosomal protein S14 OS=Homo sapiens GN=RPS14 PE=1 SV=3	3.14449
Q96FN4	CPNE2_HUMAN Copine-2 OS=Homo sapiens GN=CPNE2 PE=1 SV=3	3.04972
P01111;P01112;P01116	RASN_HUMAN GTPase NRas OS=Homo sapiens GN=NRAS PE=1 SV=1	3.04963
Q9UKE5	TNIK_HUMAN TRAF2 and NCK-interacting protein kinase OS=Homo sapiens GN=TNIK PE=1 SV=1	2.99586
Q08431	MFGM_HUMAN Lactadherin OS=Homo sapiens GN=MFGE8 PE=1 SV=2	2.9924
P63244	RACK1_HUMAN Receptor of activated protein C kinase 1 OS=Homo sapiens GN=RACK1 PE=1 SV=3	2.96732
P53985	MOT1_HUMAN Monocarboxylate transporter 1 OS=Homo sapiens GN=SLC16A1 PE=1 SV=3	2.94259
P42696	RBM34_HUMAN RNA-binding protein 34 OS=Homo sapiens GN=RBM34 PE=1 SV=2	2.92155
Q04695	K1C17_HUMAN Keratin, type I cytoskeletal 17 OS=Homo sapiens GN=KRT17 PE=1 SV=2	2.91727
Q96A05	VATE2_HUMAN V-type proton ATPase subunit E 2 OS=Homo sapiens GN=ATP6V1E2 PE=1 SV=1	2.90672
P48509	CD151_HUMAN CD151 antigen OS=Homo sapiens GN=CD151 PE=1 SV=3	2.85156
P34931	HS71L_HUMAN Heat shock 70 kDa protein 1-like OS=Homo sapiens GN=HSPA1L PE=1 SV=2	2.82207
Q16363	LAMA4_HUMAN Laminin subunit alpha-4 OS=Homo sapiens GN=LAMA4 PE=1 SV=4	2.81632
P22105;Q16473	TENX_HUMAN Tenascin-X OS=Homo sapiens GN=TNXB PE=1 SV=4	2.81069
P42677;Q71UM5	RS27_HUMAN 40S ribosomal protein S27 OS=Homo sapiens GN=RPS27 PE=1 SV=3	2.75889
P13611	CSPG2_HUMAN Versican core protein OS=Homo sapiens GN=VCAN PE=1 SV=3	2.73641
P14174	MIF_HUMAN Macrophage migration inhibitory factor OS=Homo sapiens GN=MIF PE=1 SV=4	2.72003
P54707	AT12A_HUMAN Potassium-transporting ATPase alpha chain 2 OS=Homo sapiens GN=ATP12A PE=1 SV=3	2.7116
O43491	E41L2_HUMAN Band 4.1-like protein 2 OS=Homo sapiens GN=EPB41L2 PE=1 SV=1	2.69905
P08865	RSSA_HUMAN 40S ribosomal protein SA OS=Homo sapiens GN=RPSA PE=1 SV=4	2.60517
A6NHL2	TBAL3_HUMAN Tubulin alpha chain-like 3 OS=Homo sapiens GN=TUBAL3 PE=1 SV=2	2.59602
Q9Y6E0	STK24_HUMAN Serine/threonine-protein kinase 24 OS=Homo sapiens GN=STK24 PE=1 SV=1	2.55995
P35613	BASI_HUMAN Basigin OS=Homo sapiens GN=BSG PE=1 SV=2	2.54085
P35241	RADI_HUMAN Radixin OS=Homo sapiens GN=RDX PE=1 SV=1	2.49311
P02649	APOE_HUMAN Apolipoprotein E OS=Homo sapiens GN=APOE PE=1 SV=1	2.45475
Q9C0H2	TTYH3_HUMAN Protein tweety homolog 3 OS=Homo sapiens GN=TTYH3 PE=1 SV=3	2.31183
P63092;P09471;Q5JWF2	GNAS2_HUMAN Guanine nucleotide-binding protein G(s) subunit alpha isoforms short OS=Homo sapiens GN=GNAS PE=1 SV=1	2.25638
P63096	GNAI1_HUMAN Guanine nucleotide-binding protein G(i) subunit alpha-1 OS=Homo sapiens GN=GNAI1 PE=1 SV=2	2.25635
Q9H4B7	TBB1_HUMAN Tubulin beta-1 chain OS=Homo sapiens GN=TUBB1 PE=1 SV=1	2.24632
O75487	GPC4_HUMAN Glypican-4 OS=Homo sapiens GN=GPC4 PE=1 SV=4	2.2392
P32119	PRDX2_HUMAN Peroxiredoxin-2 OS=Homo sapiens GN=PRDX2 PE=1 SV=5	2.19634
Q14344	GNA13_HUMAN Guanine nucleotide-binding protein subunit alpha-13 OS=Homo sapiens GN=GNA13 PE=1 SV=2	2.17667
Q9UN37	VPS4A_HUMAN Vacuolar protein sorting-associated protein 4A OS=Homo sapiens GN=VPS4A PE=1 SV=1	2.15523
P68371;P04350;Q3ZCM7	TBB4B_HUMAN Tubulin beta-4B chain OS=Homo sapiens GN=TUBB4B PE=1 SV=1	2.05267
P35052	GPC1_HUMAN Glypican-1 OS=Homo sapiens GN=GPC1 PE=1 SV=2	2.05124
P02533	K1C14_HUMAN Keratin, type I cytoskeletal 14 OS=Homo sapiens GN=KRT14 PE=1 SV=4	1.99561
Q58FG0	HS905_HUMAN Putative heat shock protein HSP 90-alpha A5 OS=Homo sapiens GN=HSP90AA5P PE=2 SV=1	1.99382
Q13740	CD166_HUMAN CD166 antigen OS=Homo sapiens GN=ALCAM PE=1 SV=2	1.98982
Q8N5I2	ARRD1_HUMAN Arrestin domain-containing protein 1 OS=Homo sapiens GN=ARRDC1 PE=1 SV=1	1.85583
P68133;P62736;P63267;P68032	ACTS_HUMAN Actin, alpha skeletal muscle OS=Homo sapiens GN=ACTA1 PE=1 SV=1	1.84622
P13929	ENOB_HUMAN Beta-enolase OS=Homo sapiens GN=ENO3 PE=1 SV=5	1.84464
P53999	TCP4_HUMAN Activated RNA polymerase II transcriptional coactivator p15 OS=Homo sapiens GN=SUB1 PE=1 SV=3	1.82984
P18085	ARF4_HUMAN ADP-ribosylation factor 4 OS=Homo sapiens GN=ARF4 PE=1 SV=3	1.82896
P14618;P30613	KPYM_HUMAN Pyruvate kinase PKM OS=Homo sapiens GN=PKM PE=1 SV=4	1.81449
P84103	SRSF3_HUMAN Serine/arginine-rich splicing factor 3 OS=Homo sapiens GN=SRSF3 PE=1 SV=1	1.78306
Q86YQ8;O95741;Q8IYJ1;Q96A23	CPNE8_HUMAN Copine-8 OS=Homo sapiens GN=CPNE8 PE=1 SV=2	1.77832
P09543	CN37_HUMAN 2',3'-cyclic-nucleotide 3'-phosphodiesterase OS=Homo sapiens GN=CNP PE=1 SV=2	1.77801
O60716	CTND1_HUMAN Catenin delta-1 OS=Homo sapiens GN=CTNND1 PE=1 SV=1	1.7467
P06733	ENOA_HUMAN Alpha-enolase OS=Homo sapiens GN=ENO1 PE=1 SV=2	1.70512
P46777	RL5_HUMAN 60S ribosomal protein L5 OS=Homo sapiens GN=RPL5 PE=1 SV=3	1.68757
Q06830	PRDX1_HUMAN Peroxiredoxin-1 OS=Homo sapiens GN=PRDX1 PE=1 SV=1	1.68716
Q8WV92	MITD1_HUMAN MIT domain-containing protein 1 OS=Homo sapiens GN=MITD1 PE=1 SV=1	1.67932
Q9BRQ8	AIFM2_HUMAN Apoptosis-inducing factor 2 OS=Homo sapiens GN=AIFM2 PE=1 SV=1	1.67462
P61586;P08134;P62745	RHOA_HUMAN Transforming protein RhoA OS=Homo sapiens GN=RHOA PE=1 SV=1	1.66856
Q14568	HS902_HUMAN Heat shock protein HSP 90-alpha A2 OS=Homo sapiens GN=HSP90AA2P PE=1 SV=2	1.65328
Q03169	TNAP2_HUMAN Tumor necrosis factor alpha-induced protein 2 OS=Homo sapiens GN=TNFAIP2 PE=2 SV=2	1.63992
P62826	RAN_HUMAN GTP-binding nuclear protein Ran OS=Homo sapiens GN=RAN PE=1 SV=3	1.60905
P46783	RS10_HUMAN 40S ribosomal protein S10 OS=Homo sapiens GN=RPS10 PE=1 SV=1	1.54179
Q9P265	DIP2B_HUMAN Disco-interacting protein 2 homolog B OS=Homo sapiens GN=DIP2B PE=1 SV=3	1.53635
P07947;P06241;P12931	YES_HUMAN Tyrosine-protein kinase Yes OS=Homo sapiens GN=YES1 PE=1 SV=3	1.53565
Q5VW32	BROX_HUMAN BRO1 domain-containing protein BROX OS=Homo sapiens GN=BROX PE=1 SV=1	1.52321
P62913	RL11_HUMAN 60S ribosomal protein L11 OS=Homo sapiens GN=RPL11 PE=1 SV=2	1.48008
P35221	CTNA1_HUMAN Catenin alpha-1 OS=Homo sapiens GN=CTNNA1 PE=1 SV=1	1.46584
Q00403	TF2B_HUMAN Transcription initiation factor IIB OS=Homo sapiens GN=GTF2B PE=1 SV=1	1.4606
O75351	VPS4B_HUMAN Vacuolar protein sorting-associated protein 4B OS=Homo sapiens GN=VPS4B PE=1 SV=2	1.45696
O75695	XRP2_HUMAN Protein XRP2 OS=Homo sapiens GN=RP2 PE=1 SV=4	1.43926
P67809	YBOX1_HUMAN Nuclease-sensitive element-binding protein 1 OS=Homo sapiens GN=YBX1 PE=1 SV=3	1.43631
P07195;P07864	LDHB_HUMAN L-lactate dehydrogenase B chain OS=Homo sapiens GN=LDHB PE=1 SV=2	1.42865
P01024	CO3_HUMAN Complement C3 OS=Homo sapiens GN=C3 PE=1 SV=2	1.41077
P08779	K1C16_HUMAN Keratin, type I cytoskeletal 16 OS=Homo sapiens GN=KRT16 PE=1 SV=4	1.34792
Q96E17	RAB3C_HUMAN Ras-related protein Rab-3C OS=Homo sapiens GN=RAB3C PE=2 SV=1	1.31186
P13639	EF2_HUMAN Elongation factor 2 OS=Homo sapiens GN=EEF2 PE=1 SV=4	1.30939
Q9HD42	CHM1A_HUMAN Charged multivesicular body protein 1a OS=Homo sapiens GN=CHMP1A PE=1 SV=1	1.30396
Q8WWF8	CAPSL_HUMAN Calcyphosin-like protein OS=Homo sapiens GN=CAPSL PE=2 SV=4	1.29059
P07737	PROF1_HUMAN Profilin-1 OS=Homo sapiens GN=PFN1 PE=1 SV=2	1.25466
P49368	TCPG_HUMAN T-complex protein 1 subunit gamma OS=Homo sapiens GN=CCT3 PE=1 SV=4	1.2363
O43791	SPOP_HUMAN Speckle-type POZ protein OS=Homo sapiens GN=SPOP PE=1 SV=1	1.20448
P08670	VIME_HUMAN Vimentin OS=Homo sapiens GN=VIM PE=1 SV=4	1.20246
O43633	CHM2A_HUMAN Charged multivesicular body protein 2a OS=Homo sapiens GN=CHMP2A PE=1 SV=1	1.19648
P08962	CD63_HUMAN CD63 antigen OS=Homo sapiens GN=CD63 PE=1 SV=2	1.18099
P05556	ITB1_HUMAN Integrin beta-1 OS=Homo sapiens GN=ITGB1 PE=1 SV=2	1.12668
P48643	TCPE_HUMAN T-complex protein 1 subunit epsilon OS=Homo sapiens GN=CCT5 PE=1 SV=1	1.12213
P50995;P27216	ANX11_HUMAN Annexin A11 OS=Homo sapiens GN=ANXA11 PE=1 SV=1	1.11468
P54709	AT1B3_HUMAN Sodium/potassium-transporting ATPase subunit beta-3 OS=Homo sapiens GN=ATP1B3 PE=1 SV=1	1.10724
Q15583	TGIF1_HUMAN Homeobox protein TGIF1 OS=Homo sapiens GN=TGIF1 PE=1 SV=3	1.09454
Q9UBI1	COMD3_HUMAN COMM domain-containing protein 3 OS=Homo sapiens GN=COMMD3 PE=1 SV=1	1.09279
Q7Z3Y7	K1C28_HUMAN Keratin, type I cytoskeletal 28 OS=Homo sapiens GN=KRT28 PE=1 SV=2	1.08101
P62937	PPIA_HUMAN Peptidyl-prolyl cis-trans isomerase A OS=Homo sapiens GN=PPIA PE=1 SV=2	1.04788
Q9Y5K6	CD2AP_HUMAN CD2-associated protein OS=Homo sapiens GN=CD2AP PE=1 SV=1	1.04609
P08758	ANXA5_HUMAN Annexin A5 OS=Homo sapiens GN=ANXA5 PE=1 SV=2	1.01425
Q9NZR1	TMOD2_HUMAN Tropomodulin-2 OS=Homo sapiens GN=TMOD2 PE=1 SV=1	1.00831
P62873	GBB1_HUMAN Guanine nucleotide-binding protein G(I)/G(S)/G(T) subunit beta-1 OS=Homo sapiens GN=GNB1 PE=1 SV=3	1.00589
P50990	TCPQ_HUMAN T-complex protein 1 subunit theta OS=Homo sapiens GN=CCT8 PE=1 SV=4	1.0007
P00338	LDHA_HUMAN L-lactate dehydrogenase A chain OS=Homo sapiens GN=LDHA PE=1 SV=2	0.995869
P81605	DCD_HUMAN Dermcidin OS=Homo sapiens GN=DCD PE=1 SV=2	0.968371
Q9P0M6	H2AW_HUMAN Core histone macro-H2A.2 OS=Homo sapiens GN=H2AFY2 PE=1 SV=3	0.967266
P17302	CXA1_HUMAN Gap junction alpha-1 protein OS=Homo sapiens GN=GJA1 PE=1 SV=2	0.960969
P40227	TCPZ_HUMAN T-complex protein 1 subunit zeta OS=Homo sapiens GN=CCT6A PE=1 SV=3	0.941912
P61224;A6NIZ1	RAP1B_HUMAN Ras-related protein Rap-1b OS=Homo sapiens GN=RAP1B PE=1 SV=1	0.94144
Q9NZZ3	CHMP5_HUMAN Charged multivesicular body protein 5 OS=Homo sapiens GN=CHMP5 PE=1 SV=1	0.900463
P45985	MP2K4_HUMAN Dual specificity mitogen-activated protein kinase kinase 4 OS=Homo sapiens GN=MAP2K4 PE=1 SV=1	0.881871
Q02539	H11_HUMAN Histone H1.1 OS=Homo sapiens GN=HIST1H1A PE=1 SV=3	0.870484
Q9UBV8	PEF1_HUMAN Peflin OS=Homo sapiens GN=PEF1 PE=1 SV=1	0.842595
Q08722	CD47_HUMAN Leukocyte surface antigen CD47 OS=Homo sapiens GN=CD47 PE=1 SV=1	0.83645
Q6PCB5	RSBNL_HUMAN Round spermatid basic protein 1-like protein OS=Homo sapiens GN=RSBN1L PE=1 SV=2	0.800822
Q15758	AAAT_HUMAN Neutral amino acid transporter B(0) OS=Homo sapiens GN=SLC1A5 PE=1 SV=2	0.796569
Q562R1	ACTBL_HUMAN Beta-actin-like protein 2 OS=Homo sapiens GN=ACTBL2 PE=1 SV=2	0.796454
P51149	RAB7A_HUMAN Ras-related protein Rab-7a OS=Homo sapiens GN=RAB7A PE=1 SV=1	0.789115
P17987	TCPA_HUMAN T-complex protein 1 subunit alpha OS=Homo sapiens GN=TCP1 PE=1 SV=1	0.784167
Q9HAT1	LMA1L_HUMAN Protein ERGIC-53-like OS=Homo sapiens GN=LMAN1L PE=2 SV=2	0.761482
Q9H7V2	SYNG1_HUMAN Synapse differentiation-inducing gene protein 1 OS=Homo sapiens GN=SYNDIG1 PE=1 SV=1	0.752291
A0A075B759	PAL4E_HUMAN Peptidyl-prolyl cis-trans isomerase A-like 4E OS=Homo sapiens GN=PPIAL4E PE=3 SV=1	0.750833
P49407	ARRB1_HUMAN Beta-arrestin-1 OS=Homo sapiens GN=ARRB1 PE=1 SV=2	0.743863
P50991	TCPD_HUMAN T-complex protein 1 subunit delta OS=Homo sapiens GN=CCT4 PE=1 SV=4	0.73634
P11021	GRP78_HUMAN 78 kDa glucose-regulated protein OS=Homo sapiens GN=HSPA5 PE=1 SV=2	0.724737
Q02241	KIF23_HUMAN Kinesin-like protein KIF23 OS=Homo sapiens GN=KIF23 PE=1 SV=3	0.718947
Q6ZMR3	LDH6A_HUMAN L-lactate dehydrogenase A-like 6A OS=Homo sapiens GN=LDHAL6A PE=2 SV=1	0.712898
P29966	MARCS_HUMAN Myristoylated alanine-rich C-kinase substrate OS=Homo sapiens GN=MARCKS PE=1 SV=4	0.708281
Q03113	GNA12_HUMAN Guanine nucleotide-binding protein subunit alpha-12 OS=Homo sapiens GN=GNA12 PE=1 SV=4	0.68263
P62879;P16520	GBB2_HUMAN Guanine nucleotide-binding protein G(I)/G(S)/G(T) subunit beta-2 OS=Homo sapiens GN=GNB2 PE=1 SV=3	0.681175
Q15814	TBCC_HUMAN Tubulin-specific chaperone C OS=Homo sapiens GN=TBCC PE=1 SV=2	0.68032
O14817	TSN4_HUMAN Tetraspanin-4 OS=Homo sapiens GN=TSPAN4 PE=1 SV=1	0.679226
P31939	PUR9_HUMAN Bifunctional purine biosynthesis protein PURH OS=Homo sapiens GN=ATIC PE=1 SV=3	0.678968
Q96MC4	C295L_HUMAN CEP295 N-terminal-like protein OS=Homo sapiens GN=CEP295NL PE=2 SV=1	0.651942
Q16531	DDB1_HUMAN DNA damage-binding protein 1 OS=Homo sapiens GN=DDB1 PE=1 SV=1	0.64627
Q7LBR1	CHM1B_HUMAN Charged multivesicular body protein 1b OS=Homo sapiens GN=CHMP1B PE=1 SV=1	0.624528
P17066	HSP76_HUMAN Heat shock 70 kDa protein 6 OS=Homo sapiens GN=HSPA6 PE=1 SV=2	0.603891
P20742	PZP_HUMAN Pregnancy zone protein OS=Homo sapiens GN=PZP PE=1 SV=4	0.595548
Q9Y625	GPC6_HUMAN Glypican-6 OS=Homo sapiens GN=GPC6 PE=1 SV=1	0.59419
Q9UKM9	RALY_HUMAN RNA-binding protein Raly OS=Homo sapiens GN=RALY PE=1 SV=1	0.588858
O75955	FLOT1_HUMAN Flotillin-1 OS=Homo sapiens GN=FLOT1 PE=1 SV=3	0.577447
A8MTJ3	GNAT3_HUMAN Guanine nucleotide-binding protein G(t) subunit alpha-3 OS=Homo sapiens GN=GNAT3 PE=2 SV=2	0.576046
Q00577	PURA_HUMAN Transcriptional activator protein Pur-alpha OS=Homo sapiens GN=PURA PE=1 SV=2	0.564567
Q9Y3L5	RAP2C_HUMAN Ras-related protein Rap-2c OS=Homo sapiens GN=RAP2C PE=1 SV=1	0.539697
O14654	IRS4_HUMAN Insulin receptor substrate 4 OS=Homo sapiens GN=IRS4 PE=1 SV=1	0.539383
O00186	STXB3_HUMAN Syntaxin-binding protein 3 OS=Homo sapiens GN=STXBP3 PE=1 SV=2	0.530166
Q99832	TCPH_HUMAN T-complex protein 1 subunit eta OS=Homo sapiens GN=CCT7 PE=1 SV=2	0.522114
P46778	RL21_HUMAN 60S ribosomal protein L21 OS=Homo sapiens GN=RPL21 PE=1 SV=2	0.506124
P83859	OX26_HUMAN Orexigenic neuropeptide QRFP OS=Homo sapiens GN=QRFP PE=2 SV=1	0.501531
P31946	1433B_HUMAN 14-3-3 protein beta/alpha OS=Homo sapiens GN=YWHAB PE=1 SV=3	0.498815
P60228	EIF3E_HUMAN Eukaryotic translation initiation factor 3 subunit E OS=Homo sapiens GN=EIF3E PE=1 SV=1	0.487559
P62330	ARF6_HUMAN ADP-ribosylation factor 6 OS=Homo sapiens GN=ARF6 PE=1 SV=2	0.481413
Q8N456	LRC18_HUMAN Leucine-rich repeat-containing protein 18 OS=Homo sapiens GN=LRRC18 PE=2 SV=2	0.478174
P04075	ALDOA_HUMAN Fructose-bisphosphate aldolase A OS=Homo sapiens GN=ALDOA PE=1 SV=2	0.470759
Q6UXA7	CF015_HUMAN Uncharacterized protein C6orf15 OS=Homo sapiens GN=C6orf15 PE=2 SV=3	0.468538
P27694	RFA1_HUMAN Replication protein A 70 kDa DNA-binding subunit OS=Homo sapiens GN=RPA1 PE=1 SV=2	0.460944
P35900	K1C20_HUMAN Keratin, type I cytoskeletal 20 OS=Homo sapiens GN=KRT20 PE=1 SV=1	0.447395
P62837;P61077	UB2D2_HUMAN Ubiquitin-conjugating enzyme E2 D2 OS=Homo sapiens GN=UBE2D2 PE=1 SV=1	0.44508
P60842	IF4A1_HUMAN Eukaryotic initiation factor 4A-I OS=Homo sapiens GN=EIF4A1 PE=1 SV=1	0.433862
A5D8V6	VP37C_HUMAN Vacuolar protein sorting-associated protein 37C OS=Homo sapiens GN=VPS37C PE=1 SV=2	0.432532
Q9Y247	FA50B_HUMAN Protein FAM50B OS=Homo sapiens GN=FAM50B PE=1 SV=1	0.425486
Q96AX2	RAB37_HUMAN Ras-related protein Rab-37 OS=Homo sapiens GN=RAB37 PE=1 SV=3	0.416889
Q9UQV4	LAMP3_HUMAN Lysosome-associated membrane glycoprotein 3 OS=Homo sapiens GN=LAMP3 PE=1 SV=3	0.41208
P50502;Q8IZP2;Q8NFI4	F10A1_HUMAN Hsc70-interacting protein OS=Homo sapiens GN=ST13 PE=1 SV=2	0.4113
P35244	RFA3_HUMAN Replication protein A 14 kDa subunit OS=Homo sapiens GN=RPA3 PE=1 SV=1	0.400666
P61204;P84077	ARF3_HUMAN ADP-ribosylation factor 3 OS=Homo sapiens GN=ARF3 PE=1 SV=2	0.398542
Q9Y6W3	CAN7_HUMAN Calpain-7 OS=Homo sapiens GN=CAPN7 PE=1 SV=1	0.393297
P62834	RAP1A_HUMAN Ras-related protein Rap-1A OS=Homo sapiens GN=RAP1A PE=1 SV=1	0.368015
Q14240	IF4A2_HUMAN Eukaryotic initiation factor 4A-II OS=Homo sapiens GN=EIF4A2 PE=1 SV=2	0.366756
P62847	RS24_HUMAN 40S ribosomal protein S24 OS=Homo sapiens GN=RPS24 PE=1 SV=1	0.36497
O75340	PDCD6_HUMAN Programmed cell death protein 6 OS=Homo sapiens GN=PDCD6 PE=1 SV=1	0.363673
Q6PF15	KLH35_HUMAN Kelch-like protein 35 OS=Homo sapiens GN=KLHL35 PE=1 SV=3	0.36293
P60981	DEST_HUMAN Destrin OS=Homo sapiens GN=DSTN PE=1 SV=3	0.346493
Q99613;B5ME19	EIF3C_HUMAN Eukaryotic translation initiation factor 3 subunit C OS=Homo sapiens GN=EIF3C PE=1 SV=1	0.344799
P14625	ENPL_HUMAN Endoplasmin OS=Homo sapiens GN=HSP90B1 PE=1 SV=1	0.344265
P63104	1433Z_HUMAN 14-3-3 protein zeta/delta OS=Homo sapiens GN=YWHAZ PE=1 SV=1	0.332876
P50395	GDIB_HUMAN Rab GDP dissociation inhibitor beta OS=Homo sapiens GN=GDI2 PE=1 SV=2	0.32796
P11233;P11234	RALA_HUMAN Ras-related protein Ral-A OS=Homo sapiens GN=RALA PE=1 SV=1	0.319906
Q7Z3Z0	K1C25_HUMAN Keratin, type I cytoskeletal 25 OS=Homo sapiens GN=KRT25 PE=1 SV=1	0.305201
O00303	EIF3F_HUMAN Eukaryotic translation initiation factor 3 subunit F OS=Homo sapiens GN=EIF3F PE=1 SV=1	0.300092
Q14964	RB39A_HUMAN Ras-related protein Rab-39A OS=Homo sapiens GN=RAB39A PE=1 SV=2	0.284274
B2RXH8;B7ZW38;O60812;P0DMR1	HNRC2_HUMAN Heterogeneous nuclear ribonucleoprotein C-like 2 OS=Homo sapiens GN=HNRNPCL2 PE=1 SV=1	0.278655
Q9HAV0	GBB4_HUMAN Guanine nucleotide-binding protein subunit beta-4 OS=Homo sapiens GN=GNB4 PE=1 SV=3	0.267051
P47756	CAPZB_HUMAN F-actin-capping protein subunit beta OS=Homo sapiens GN=CAPZB PE=1 SV=4	0.262328
Q00722	PLCB2_HUMAN 1-phosphatidylinositol 4,5-bisphosphate phosphodiesterase beta-2 OS=Homo sapiens GN=PLCB2 PE=1 SV=2	0.259712
O75954	TSN9_HUMAN Tetraspanin-9 OS=Homo sapiens GN=TSPAN9 PE=1 SV=1	0.257165
Q9UBQ5	EIF3K_HUMAN Eukaryotic translation initiation factor 3 subunit K OS=Homo sapiens GN=EIF3K PE=1 SV=1	0.252498
O43175	SERA_HUMAN D-3-phosphoglycerate dehydrogenase OS=Homo sapiens GN=PHGDH PE=1 SV=4	0.251657
P18615	NELFE_HUMAN Negative elongation factor E OS=Homo sapiens GN=NELFE PE=1 SV=3	0.237951
Q8IYB1	M21D2_HUMAN Protein MB21D2 OS=Homo sapiens GN=MB21D2 PE=1 SV=3	0.229833
Q9UK41	VPS28_HUMAN Vacuolar protein sorting-associated protein 28 homolog OS=Homo sapiens GN=VPS28 PE=1 SV=1	0.229384
P12277	KCRB_HUMAN Creatine kinase B-type OS=Homo sapiens GN=CKB PE=1 SV=1	0.221811
O14672	ADA10_HUMAN Disintegrin and metalloproteinase domain-containing protein 10 OS=Homo sapiens GN=ADAM10 PE=1 SV=1	0.220594
P62070	RRAS2_HUMAN Ras-related protein R-Ras2 OS=Homo sapiens GN=RRAS2 PE=1 SV=1	0.220576
P61225	RAP2B_HUMAN Ras-related protein Rap-2b OS=Homo sapiens GN=RAP2B PE=1 SV=1	0.219524
Q14152	EIF3A_HUMAN Eukaryotic translation initiation factor 3 subunit A OS=Homo sapiens GN=EIF3A PE=1 SV=1	0.214753
P62491;Q15907	RB11A_HUMAN Ras-related protein Rab-11A OS=Homo sapiens GN=RAB11A PE=1 SV=3	0.20675
Q9H4M9	EHD1_HUMAN EH domain-containing protein 1 OS=Homo sapiens GN=EHD1 PE=1 SV=2	0.206228
P40692	MLH1_HUMAN DNA mismatch repair protein Mlh1 OS=Homo sapiens GN=MLH1 PE=1 SV=1	0.19949
Q15286	RAB35_HUMAN Ras-related protein Rab-35 OS=Homo sapiens GN=RAB35 PE=1 SV=1	0.194731
P60174	TPIS_HUMAN Triosephosphate isomerase OS=Homo sapiens GN=TPI1 PE=1 SV=3	0.188532
Q9H444	CHM4B_HUMAN Charged multivesicular body protein 4b OS=Homo sapiens GN=CHMP4B PE=1 SV=1	0.187761
P61026;P59190;P61106;Q96DA2	RAB10_HUMAN Ras-related protein Rab-10 OS=Homo sapiens GN=RAB10 PE=1 SV=1	0.185428
P60953	CDC42_HUMAN Cell division control protein 42 homolog OS=Homo sapiens GN=CDC42 PE=1 SV=2	0.1824
Q04917	1433F_HUMAN 14-3-3 protein eta OS=Homo sapiens GN=YWHAH PE=1 SV=4	0.175092
P10915	HPLN1_HUMAN Hyaluronan and proteoglycan link protein 1 OS=Homo sapiens GN=HAPLN1 PE=2 SV=2	0.168639
P51153	RAB13_HUMAN Ras-related protein Rab-13 OS=Homo sapiens GN=RAB13 PE=1 SV=1	0.165335
P27105	STOM_HUMAN Erythrocyte band 7 integral membrane protein OS=Homo sapiens GN=STOM PE=1 SV=3	0.157085
Q58FG1	HS904_HUMAN Putative heat shock protein HSP 90-alpha A4 OS=Homo sapiens GN=HSP90AA4P PE=5 SV=1	0.155536
P07585	PGS2_HUMAN Decorin OS=Homo sapiens GN=DCN PE=1 SV=1	0.152145
P00558	PGK1_HUMAN Phosphoglycerate kinase 1 OS=Homo sapiens GN=PGK1 PE=1 SV=3	0.149156
P0DP24;P0DP23;P0DP25	CALM2_HUMAN Calmodulin-2 OS=Homo sapiens GN=CALM2 PE=1 SV=1	0.147996
Q9HCH3	CPNE5_HUMAN Copine-5 OS=Homo sapiens GN=CPNE5 PE=1 SV=2	0.139445
P30825	CTR1_HUMAN High affinity cationic amino acid transporter 1 OS=Homo sapiens GN=SLC7A1 PE=1 SV=1	0.138359
O15049	N4BP3_HUMAN NEDD4-binding protein 3 OS=Homo sapiens GN=N4BP3 PE=1 SV=3	0.136837
Q9NP79	VTA1_HUMAN Vacuolar protein sorting-associated protein VTA1 homolog OS=Homo sapiens GN=VTA1 PE=1 SV=1	0.134297
Q01650	LAT1_HUMAN Large neutral amino acids transporter small subunit 1 OS=Homo sapiens GN=SLC7A5 PE=1 SV=2	0.133656
Q9UBI6	GBG12_HUMAN Guanine nucleotide-binding protein G(I)/G(S)/G(O) subunit gamma-12 OS=Homo sapiens GN=GNG12 PE=1 SV=3	0.125521
Q9Y624	JAM1_HUMAN Junctional adhesion molecule A OS=Homo sapiens GN=F11R PE=1 SV=1	0.124895
Q8WWI5	CTL1_HUMAN Choline transporter-like protein 1 OS=Homo sapiens GN=SLC44A1 PE=1 SV=1	0.123262
Q96L21	RL10L_HUMAN 60S ribosomal protein L10-like OS=Homo sapiens GN=RPL10L PE=1 SV=3	0.117894
P10114	RAP2A_HUMAN Ras-related protein Rap-2a OS=Homo sapiens GN=RAP2A PE=1 SV=1	0.115602
P48741	HSP77_HUMAN Putative heat shock 70 kDa protein 7 OS=Homo sapiens GN=HSPA7 PE=5 SV=2	0.111919
Q9UNE7	CHIP_HUMAN E3 ubiquitin-protein ligase CHIP OS=Homo sapiens GN=STUB1 PE=1 SV=2	0.110132
P30504	1C04_HUMAN HLA class I histocompatibility antigen, Cw-4 alpha chain OS=Homo sapiens GN=HLA-C PE=1 SV=1	0.107709
P30041	PRDX6_HUMAN Peroxiredoxin-6 OS=Homo sapiens GN=PRDX6 PE=1 SV=3	0.104323
Q9H9H4	VP37B_HUMAN Vacuolar protein sorting-associated protein 37B OS=Homo sapiens GN=VPS37B PE=1 SV=1	0.0983799
Q5ZPR3	CD276_HUMAN CD276 antigen OS=Homo sapiens GN=CD276 PE=1 SV=1	0.0935193
P27348;P31947	1433T_HUMAN 14-3-3 protein theta OS=Homo sapiens GN=YWHAQ PE=1 SV=1	0.0927798
Q9H7P6	MB12B_HUMAN Multivesicular body subunit 12B OS=Homo sapiens GN=MVB12B PE=1 SV=2	0.0922259
P15311	EZRI_HUMAN Ezrin OS=Homo sapiens GN=EZR PE=1 SV=4	0.0912865
P21810	PGS1_HUMAN Biglycan OS=Homo sapiens GN=BGN PE=1 SV=2	0.0825729
P61981	1433G_HUMAN 14-3-3 protein gamma OS=Homo sapiens GN=YWHAG PE=1 SV=2	0.0770992
Q13308	PTK7_HUMAN Inactive tyrosine-protein kinase 7 OS=Homo sapiens GN=PTK7 PE=1 SV=2	0.0690819
P13987	CD59_HUMAN CD59 glycoprotein OS=Homo sapiens GN=CD59 PE=1 SV=1	0.0667767
P14923	PLAK_HUMAN Junction plakoglobin OS=Homo sapiens GN=JUP PE=1 SV=3	0.0654529
Q03828	EVX2_HUMAN Homeobox even-skipped homolog protein 2 OS=Homo sapiens GN=EVX2 PE=2 SV=2	0.0614311
Q96RY5	CRML_HUMAN Protein cramped-like OS=Homo sapiens GN=CRAMP1 PE=1 SV=3	0.0580506
P01892;P01891;P04439;P10316;P13746;P16188;P16189;P16190;P30453;P30457;P30459	1A02_HUMAN HLA class I histocompatibility antigen, A-2 alpha chain OS=Homo sapiens GN=HLA-A PE=1 SV=1	0.0541416
Q12846	STX4_HUMAN Syntaxin-4 OS=Homo sapiens GN=STX4 PE=1 SV=2	0.0455539
P61006;P20336;P20337;Q92930	RAB8A_HUMAN Ras-related protein Rab-8A OS=Homo sapiens GN=RAB8A PE=1 SV=1	0.0448487
Q14126	DSG2_HUMAN Desmoglein-2 OS=Homo sapiens GN=DSG2 PE=1 SV=2	0.0445687
P09104	ENOG_HUMAN Gamma-enolase OS=Homo sapiens GN=ENO2 PE=1 SV=3	0.0434341
Q9BX67	JAM3_HUMAN Junctional adhesion molecule C OS=Homo sapiens GN=JAM3 PE=1 SV=1	0.0397545
Q9UQN3	CHM2B_HUMAN Charged multivesicular body protein 2b OS=Homo sapiens GN=CHMP2B PE=1 SV=1	0.0378921
P51148	RAB5C_HUMAN Ras-related protein Rab-5C OS=Homo sapiens GN=RAB5C PE=1 SV=2	0.0328561
Q13733	AT1A4_HUMAN Sodium/potassium-transporting ATPase subunit alpha-4 OS=Homo sapiens GN=ATP1A4 PE=1 SV=3	0.0280169
P07355;A6NMY6	ANXA2_HUMAN Annexin A2 OS=Homo sapiens GN=ANXA2 PE=1 SV=2	0.0262234
Q2M2I5	K1C24_HUMAN Keratin, type I cytoskeletal 24 OS=Homo sapiens GN=KRT24 PE=1 SV=1	0.0247346
P78310	CXAR_HUMAN Coxsackievirus and adenovirus receptor OS=Homo sapiens GN=CXADR PE=1 SV=1	0.0234254
Q99808	S29A1_HUMAN Equilibrative nucleoside transporter 1 OS=Homo sapiens GN=SLC29A1 PE=1 SV=3	0.0212532
Q14953	KI2S5_HUMAN Killer cell immunoglobulin-like receptor 2DS5 OS=Homo sapiens GN=KIR2DS5 PE=2 SV=1	0.0209211
P05026	AT1B1_HUMAN Sodium/potassium-transporting ATPase subunit beta-1 OS=Homo sapiens GN=ATP1B1 PE=1 SV=1	0.0183487
P13646	K1C13_HUMAN Keratin, type I cytoskeletal 13 OS=Homo sapiens GN=KRT13 PE=1 SV=4	0.0181537
Q96EY5	MB12A_HUMAN Multivesicular body subunit 12A OS=Homo sapiens GN=MVB12A PE=1 SV=1	0.0133231
P63027	VAMP2_HUMAN Vesicle-associated membrane protein 2 OS=Homo sapiens GN=VAMP2 PE=1 SV=3	0.0121816
Q8N4C8;O95819	MINK1_HUMAN Misshapen-like kinase 1 OS=Homo sapiens GN=MINK1 PE=1 SV=2	0.00926591
Q9UBU8	MO4L1_HUMAN Mortality factor 4-like protein 1 OS=Homo sapiens GN=MORF4L1 PE=1 SV=2	0.00878422
O60936	NOL3_HUMAN Nucleolar protein 3 OS=Homo sapiens GN=NOL3 PE=1 SV=2	0.00842691
Q8NEQ6	CA064_HUMAN Uncharacterized protein C1orf64 OS=Homo sapiens GN=C1orf64 PE=2 SV=1	0.00797231
Q9UKS6	PACN3_HUMAN Protein kinase C and casein kinase substrate in neurons protein 3 OS=Homo sapiens GN=PACSIN3 PE=1 SV=2	0.00737915
P22392;O60361	NDKB_HUMAN Nucleoside diphosphate kinase B OS=Homo sapiens GN=NME2 PE=1 SV=1	0.00633379
P20648	ATP4A_HUMAN Potassium-transporting ATPase alpha chain 1 OS=Homo sapiens GN=ATP4A PE=2 SV=5	0.00585864
P98172	EFNB1_HUMAN Ephrin-B1 OS=Homo sapiens GN=EFNB1 PE=1 SV=1	0.00554964
Q99961	SH3G1_HUMAN Endophilin-A2 OS=Homo sapiens GN=SH3GL1 PE=1 SV=1	0.00546555
Q9H4G4	GAPR1_HUMAN Golgi-associated plant pathogenesis-related protein 1 OS=Homo sapiens GN=GLIPR2 PE=1 SV=3	0.00522809
P09211	GSTP1_HUMAN Glutathione S-transferase P OS=Homo sapiens GN=GSTP1 PE=1 SV=2	0.00422975
P29992	GNA11_HUMAN Guanine nucleotide-binding protein subunit alpha-11 OS=Homo sapiens GN=GNA11 PE=1 SV=2	0.00415254
Q9Y289	SC5A6_HUMAN Sodium-dependent multivitamin transporter OS=Homo sapiens GN=SLC5A6 PE=2 SV=2	0.00286402
Q16625	OCLN_HUMAN Occludin OS=Homo sapiens GN=OCLN PE=1 SV=1	0.00260845
Q9H0H5	RGAP1_HUMAN Rac GTPase-activating protein 1 OS=Homo sapiens GN=RACGAP1 PE=1 SV=1	0.00182719
O00161	SNP23_HUMAN Synaptosomal-associated protein 23 OS=Homo sapiens GN=SNAP23 PE=1 SV=1	0.000715183
O95196	CSPG5_HUMAN Chondroitin sulfate proteoglycan 5 OS=Homo sapiens GN=CSPG5 PE=1 SV=3	0.000463631

## Sheet: Peak 2 Averaged Data
Accession	Description	Average Fmol
Q96KK5;P04908;P0C0S8;P20671;Q16777;Q6FI13;Q7L7L0;Q93077;Q99878;Q9BTM1	H2A1H_HUMAN Histone H2A type 1-H OS=Homo sapiens GN=HIST1H2AH PE=1 SV=3	523.902
P62805	H4_HUMAN Histone H4 OS=Homo sapiens GN=HIST1H4A PE=1 SV=2	445.961
Q93079;O60814;P57053;P58876;P62807;Q5QNW6;Q96A08;Q99877;Q99879;Q99880	H2B1H_HUMAN Histone H2B type 1-H OS=Homo sapiens GN=HIST1H2BH PE=1 SV=3	366.592
Q6ZUG5	YC006_HUMAN Uncharacterized protein FLJ43738 OS=Homo sapiens PE=2 SV=1	189.12
O00468	AGRIN_HUMAN Agrin OS=Homo sapiens GN=AGRN PE=1 SV=5	135.499
P16112	PGCA_HUMAN Aggrecan core protein OS=Homo sapiens GN=ACAN PE=1 SV=2	124.108
P60033	CD81_HUMAN CD81 antigen OS=Homo sapiens GN=CD81 PE=1 SV=1	100.158
P23396	RS3_HUMAN 40S ribosomal protein S3 OS=Homo sapiens GN=RPS3 PE=1 SV=2	87.7966
O00560	SDCB1_HUMAN Syntenin-1 OS=Homo sapiens GN=SDCBP PE=1 SV=1	80.3186
Q9ULF5	S39AA_HUMAN Zinc transporter ZIP10 OS=Homo sapiens GN=SLC39A10 PE=1 SV=2	79.7805
P62266	RS23_HUMAN 40S ribosomal protein S23 OS=Homo sapiens GN=RPS23 PE=1 SV=3	72.2482
P0DMV9;P0DMV8	HS71B_HUMAN Heat shock 70 kDa protein 1B OS=Homo sapiens GN=HSPA1B PE=1 SV=1	60.6518
Q02543	RL18A_HUMAN 60S ribosomal protein L18a OS=Homo sapiens GN=RPL18A PE=1 SV=2	55.7457
P33778;P06899;P23527;Q16778;Q6DN03;Q6DRA6;Q8N257	H2B1B_HUMAN Histone H2B type 1-B OS=Homo sapiens GN=HIST1H2BB PE=1 SV=2	54.513
P78527	PRKDC_HUMAN DNA-dependent protein kinase catalytic subunit OS=Homo sapiens GN=PRKDC PE=1 SV=3	53.2632
Q6S8J3;A5A3E0;P0CG38;P0CG39	POTEE_HUMAN POTE ankyrin domain family member E OS=Homo sapiens GN=POTEE PE=2 SV=3	47.5935
P09874	PARP1_HUMAN Poly [ADP-ribose] polymerase 1 OS=Homo sapiens GN=PARP1 PE=1 SV=4	46.9306
P11142	HSP7C_HUMAN Heat shock cognate 71 kDa protein OS=Homo sapiens GN=HSPA8 PE=1 SV=1	44.9909
P62987;P0CG47;P0CG48;P62979	RL40_HUMAN Ubiquitin-60S ribosomal protein L40 OS=Homo sapiens GN=UBA52 PE=1 SV=2	44.7692
Q7Z2W4	ZCCHV_HUMAN Zinc finger CCCH-type antiviral protein 1 OS=Homo sapiens GN=ZC3HAV1 PE=1 SV=3	43.0483
Q9UN37	VPS4A_HUMAN Vacuolar protein sorting-associated protein 4A OS=Homo sapiens GN=VPS4A PE=1 SV=1	41.7219
Q86X29	LSR_HUMAN Lipolysis-stimulated lipoprotein receptor OS=Homo sapiens GN=LSR PE=1 SV=4	40.1698
Q9H857	NT5D2_HUMAN 5'-nucleotidase domain-containing protein 2 OS=Homo sapiens GN=NT5DC2 PE=1 SV=1	37.2155
P0C0S5;Q71UI9	H2AZ_HUMAN Histone H2A.Z OS=Homo sapiens GN=H2AFZ PE=1 SV=2	34.7719
Q5U5Z8	CBPC2_HUMAN Cytosolic carboxypeptidase 2 OS=Homo sapiens GN=AGBL2 PE=1 SV=2	34.4765
P08779	K1C16_HUMAN Keratin, type I cytoskeletal 16 OS=Homo sapiens GN=KRT16 PE=1 SV=4	33.3547
P21926	CD9_HUMAN CD9 antigen OS=Homo sapiens GN=CD9 PE=1 SV=4	32.3435
P35222	CTNB1_HUMAN Catenin beta-1 OS=Homo sapiens GN=CTNNB1 PE=1 SV=1	32.0855
Q99816	TS101_HUMAN Tumor susceptibility gene 101 protein OS=Homo sapiens GN=TSG101 PE=1 SV=2	32.0626
Q969P0	IGSF8_HUMAN Immunoglobulin superfamily member 8 OS=Homo sapiens GN=IGSF8 PE=1 SV=1	30.0733
Q9Y5Z0	BACE2_HUMAN Beta-secretase 2 OS=Homo sapiens GN=BACE2 PE=1 SV=1	29.9239
Q8WUM4	PDC6I_HUMAN Programmed cell death 6-interacting protein OS=Homo sapiens GN=PDCD6IP PE=1 SV=1	29.4489
P35613	BASI_HUMAN Basigin OS=Homo sapiens GN=BSG PE=1 SV=2	26.0377
Q03113	GNA12_HUMAN Guanine nucleotide-binding protein subunit alpha-12 OS=Homo sapiens GN=GNA12 PE=1 SV=4	25.5904
P08962	CD63_HUMAN CD63 antigen OS=Homo sapiens GN=CD63 PE=1 SV=2	25.5454
Q9P2B2	FPRP_HUMAN Prostaglandin F2 receptor negative regulator OS=Homo sapiens GN=PTGFRN PE=1 SV=2	25.3404
P62269	RS18_HUMAN 40S ribosomal protein S18 OS=Homo sapiens GN=RPS18 PE=1 SV=3	24.903
O43657	TSN6_HUMAN Tetraspanin-6 OS=Homo sapiens GN=TSPAN6 PE=1 SV=1	24.4096
P19338	NUCL_HUMAN Nucleolin OS=Homo sapiens GN=NCL PE=1 SV=3	23.9394
P11047	LAMC1_HUMAN Laminin subunit gamma-1 OS=Homo sapiens GN=LAMC1 PE=1 SV=3	22.4839
O75531	BAF_HUMAN Barrier-to-autointegration factor OS=Homo sapiens GN=BANF1 PE=1 SV=1	22.0144
Q06830	PRDX1_HUMAN Peroxiredoxin-1 OS=Homo sapiens GN=PRDX1 PE=1 SV=1	21.3082
Q08431	MFGM_HUMAN Lactadherin OS=Homo sapiens GN=MFGE8 PE=1 SV=2	21.2784
P35241	RADI_HUMAN Radixin OS=Homo sapiens GN=RDX PE=1 SV=1	21.2607
P68871;P02042;P02100;P69892	HBB_HUMAN Hemoglobin subunit beta OS=Homo sapiens GN=HBB PE=1 SV=2	20.8908
P07942	LAMB1_HUMAN Laminin subunit beta-1 OS=Homo sapiens GN=LAMB1 PE=1 SV=2	20.073
P05023	AT1A1_HUMAN Sodium/potassium-transporting ATPase subunit alpha-1 OS=Homo sapiens GN=ATP1A1 PE=1 SV=1	19.9486
P13611	CSPG2_HUMAN Versican core protein OS=Homo sapiens GN=VCAN PE=1 SV=3	19.9087
P07437;A6NNZ2;Q13885;Q9BUF5;Q9BVA1	TBB5_HUMAN Tubulin beta chain OS=Homo sapiens GN=TUBB PE=1 SV=2	19.9051
P02533	K1C14_HUMAN Keratin, type I cytoskeletal 14 OS=Homo sapiens GN=KRT14 PE=1 SV=4	19.6473
P16403;P10412;P16402;P22492	H12_HUMAN Histone H1.2 OS=Homo sapiens GN=HIST1H1C PE=1 SV=2	19.3967
P53990	IST1_HUMAN IST1 homolog OS=Homo sapiens GN=IST1 PE=1 SV=1	18.5603
P07900	HS90A_HUMAN Heat shock protein HSP 90-alpha OS=Homo sapiens GN=HSP90AA1 PE=1 SV=5	18.5383
Q6ZRR7	LRRC9_HUMAN Leucine-rich repeat-containing protein 9 OS=Homo sapiens GN=LRRC9 PE=2 SV=2	18.1803
Q9BRQ8	AIFM2_HUMAN Apoptosis-inducing factor 2 OS=Homo sapiens GN=AIFM2 PE=1 SV=1	17.7725
Q13564	ULA1_HUMAN NEDD8-activating enzyme E1 regulatory subunit OS=Homo sapiens GN=NAE1 PE=1 SV=1	17.7141
P53985	MOT1_HUMAN Monocarboxylate transporter 1 OS=Homo sapiens GN=SLC16A1 PE=1 SV=3	17.267
Q9NZZ3	CHMP5_HUMAN Charged multivesicular body protein 5 OS=Homo sapiens GN=CHMP5 PE=1 SV=1	16.1982
P62249	RS16_HUMAN 40S ribosomal protein S16 OS=Homo sapiens GN=RPS16 PE=1 SV=2	16.1262
P14543	NID1_HUMAN Nidogen-1 OS=Homo sapiens GN=NID1 PE=1 SV=3	15.4146
P50993	AT1A2_HUMAN Sodium/potassium-transporting ATPase subunit alpha-2 OS=Homo sapiens GN=ATP1A2 PE=1 SV=1	15.0601
P04264;P05787	K2C1_HUMAN Keratin, type II cytoskeletal 1 OS=Homo sapiens GN=KRT1 PE=1 SV=6	14.477
P63000;P15153;P17081;P60763;P84095;Q9H4E5	RAC1_HUMAN Ras-related C3 botulinum toxin substrate 1 OS=Homo sapiens GN=RAC1 PE=1 SV=1	14.0364
Q8TCB0	IFI44_HUMAN Interferon-induced protein 44 OS=Homo sapiens GN=IFI44 PE=2 SV=2	13.5788
P06280	AGAL_HUMAN Alpha-galactosidase A OS=Homo sapiens GN=GLA PE=1 SV=1	13.3027
Q15758	AAAT_HUMAN Neutral amino acid transporter B(0) OS=Homo sapiens GN=SLC1A5 PE=1 SV=2	13.1838
Q8N4C6	NIN_HUMAN Ninein OS=Homo sapiens GN=NIN PE=1 SV=4	12.8715
Q06481	APLP2_HUMAN Amyloid-like protein 2 OS=Homo sapiens GN=APLP2 PE=1 SV=2	12.1826
P16104;Q8IUE6;Q96QV6	H2AX_HUMAN Histone H2AX OS=Homo sapiens GN=H2AFX PE=1 SV=2	12.0832
P48509	CD151_HUMAN CD151 antigen OS=Homo sapiens GN=CD151 PE=1 SV=3	11.8231
P49006	MRP_HUMAN MARCKS-related protein OS=Homo sapiens GN=MARCKSL1 PE=1 SV=2	11.6521
P62424	RL7A_HUMAN 60S ribosomal protein L7a OS=Homo sapiens GN=RPL7A PE=1 SV=2	11.5016
P38405	GNAL_HUMAN Guanine nucleotide-binding protein G(olf) subunit alpha OS=Homo sapiens GN=GNAL PE=1 SV=1	11.402
Q7Z794	K2C1B_HUMAN Keratin, type II cytoskeletal 1b OS=Homo sapiens GN=KRT77 PE=2 SV=3	11.2587
P54709	AT1B3_HUMAN Sodium/potassium-transporting ATPase subunit beta-3 OS=Homo sapiens GN=ATP1B3 PE=1 SV=1	11.0194
P63261;P60709;Q9BYX7	ACTG_HUMAN Actin, cytoplasmic 2 OS=Homo sapiens GN=ACTG1 PE=1 SV=1	10.9663
P18621	RL17_HUMAN 60S ribosomal protein L17 OS=Homo sapiens GN=RPL17 PE=1 SV=3	10.7916
O14603	PRY_HUMAN PTPN13-like protein, Y-linked OS=Homo sapiens GN=PRY PE=1 SV=2	10.6698
P62854;Q5JNZ5	RS26_HUMAN 40S ribosomal protein S26 OS=Homo sapiens GN=RPS26 PE=1 SV=3	10.602
P17302	CXA1_HUMAN Gap junction alpha-1 protein OS=Homo sapiens GN=GJA1 PE=1 SV=2	10.5846
P08238;Q58FF6;Q58FF8	HS90B_HUMAN Heat shock protein HSP 90-beta OS=Homo sapiens GN=HSP90AB1 PE=1 SV=4	10.5363
P98160	PGBM_HUMAN Basement membrane-specific heparan sulfate proteoglycan core protein OS=Homo sapiens GN=HSPG2 PE=1 SV=4	10.4438
O95678	K2C75_HUMAN Keratin, type II cytoskeletal 75 OS=Homo sapiens GN=KRT75 PE=1 SV=2	10.4217
P45985	MP2K4_HUMAN Dual specificity mitogen-activated protein kinase kinase 4 OS=Homo sapiens GN=MAP2K4 PE=1 SV=1	10.3899
P68104;Q05639;Q5VTE0	EF1A1_HUMAN Elongation factor 1-alpha 1 OS=Homo sapiens GN=EEF1A1 PE=1 SV=1	10.2613
P62280	RS11_HUMAN 40S ribosomal protein S11 OS=Homo sapiens GN=RPS11 PE=1 SV=3	10.0754
P31689	DNJA1_HUMAN DnaJ homolog subfamily A member 1 OS=Homo sapiens GN=DNAJA1 PE=1 SV=2	9.49012
Q96JE9	MAP6_HUMAN Microtubule-associated protein 6 OS=Homo sapiens GN=MAP6 PE=1 SV=2	9.4417
P29966	MARCS_HUMAN Myristoylated alanine-rich C-kinase substrate OS=Homo sapiens GN=MARCKS PE=1 SV=4	9.294
Q86YQ8;O95741;Q8IYJ1;Q96A23	CPNE8_HUMAN Copine-8 OS=Homo sapiens GN=CPNE8 PE=1 SV=2	9.27908
Q07020	RL18_HUMAN 60S ribosomal protein L18 OS=Homo sapiens GN=RPL18 PE=1 SV=2	9.11226
P08243	ASNS_HUMAN Asparagine synthetase [glutamine-hydrolyzing] OS=Homo sapiens GN=ASNS PE=1 SV=4	8.76229
P35527	K1C9_HUMAN Keratin, type I cytoskeletal 9 OS=Homo sapiens GN=KRT9 PE=1 SV=3	8.74724
P39060	COIA1_HUMAN Collagen alpha-1(XVIII) chain OS=Homo sapiens GN=COL18A1 PE=1 SV=5	8.70793
Q8N5I2	ARRD1_HUMAN Arrestin domain-containing protein 1 OS=Homo sapiens GN=ARRDC1 PE=1 SV=1	8.68642
P62258	1433E_HUMAN 14-3-3 protein epsilon OS=Homo sapiens GN=YWHAE PE=1 SV=1	8.52708
P13645;Q99456	K1C10_HUMAN Keratin, type I cytoskeletal 10 OS=Homo sapiens GN=KRT10 PE=1 SV=6	8.52346
P19823	ITIH2_HUMAN Inter-alpha-trypsin inhibitor heavy chain H2 OS=Homo sapiens GN=ITIH2 PE=1 SV=2	8.33502
O15049	N4BP3_HUMAN NEDD4-binding protein 3 OS=Homo sapiens GN=N4BP3 PE=1 SV=3	8.29075
P08195	4F2_HUMAN 4F2 cell-surface antigen heavy chain OS=Homo sapiens GN=SLC3A2 PE=1 SV=3	8.07253
Q71DI3	H32_HUMAN Histone H3.2 OS=Homo sapiens GN=HIST2H3A PE=1 SV=3	7.98118
Q53EZ4	CEP55_HUMAN Centrosomal protein of 55 kDa OS=Homo sapiens GN=CEP55 PE=1 SV=3	7.94308
P62753	RS6_HUMAN 40S ribosomal protein S6 OS=Homo sapiens GN=RPS6 PE=1 SV=1	7.9165
P19012	K1C15_HUMAN Keratin, type I cytoskeletal 15 OS=Homo sapiens GN=KRT15 PE=1 SV=3	7.86729
P62873	GBB1_HUMAN Guanine nucleotide-binding protein G(I)/G(S)/G(T) subunit beta-1 OS=Homo sapiens GN=GNB1 PE=1 SV=3	7.81222
Q7LBR1	CHM1B_HUMAN Charged multivesicular body protein 1b OS=Homo sapiens GN=CHMP1B PE=1 SV=1	7.67686
P61247	RS3A_HUMAN 40S ribosomal protein S3a OS=Homo sapiens GN=RPS3A PE=1 SV=2	7.40594
P23526	SAHH_HUMAN Adenosylhomocysteinase OS=Homo sapiens GN=AHCY PE=1 SV=4	7.13053
P12956	XRCC6_HUMAN X-ray repair cross-complementing protein 6 OS=Homo sapiens GN=XRCC6 PE=1 SV=2	6.98883
Q7RTS1	BHA15_HUMAN Class A basic helix-loop-helix protein 15 OS=Homo sapiens GN=BHLHA15 PE=1 SV=1	6.96858
Q16363	LAMA4_HUMAN Laminin subunit alpha-4 OS=Homo sapiens GN=LAMA4 PE=1 SV=4	6.93621
P10301	RRAS_HUMAN Ras-related protein R-Ras OS=Homo sapiens GN=RRAS PE=1 SV=1	6.79859
Q02878	RL6_HUMAN 60S ribosomal protein L6 OS=Homo sapiens GN=RPL6 PE=1 SV=3	6.77673
P55268	LAMB2_HUMAN Laminin subunit beta-2 OS=Homo sapiens GN=LAMB2 PE=1 SV=2	6.71202
O75131	CPNE3_HUMAN Copine-3 OS=Homo sapiens GN=CPNE3 PE=1 SV=1	6.70501
O15230	LAMA5_HUMAN Laminin subunit alpha-5 OS=Homo sapiens GN=LAMA5 PE=1 SV=8	6.70095
P15880	RS2_HUMAN 40S ribosomal protein S2 OS=Homo sapiens GN=RPS2 PE=1 SV=2	6.56932
P04004	VTNC_HUMAN Vitronectin OS=Homo sapiens GN=VTN PE=1 SV=1	6.46392
O95466	FMNL1_HUMAN Formin-like protein 1 OS=Homo sapiens GN=FMNL1 PE=1 SV=3	6.45343
P61224;A6NIZ1	RAP1B_HUMAN Ras-related protein Rap-1b OS=Homo sapiens GN=RAP1B PE=1 SV=1	6.2296
Q03169	TNAP2_HUMAN Tumor necrosis factor alpha-induced protein 2 OS=Homo sapiens GN=TNFAIP2 PE=2 SV=2	6.1968
P61204;P84077	ARF3_HUMAN ADP-ribosylation factor 3 OS=Homo sapiens GN=ARF3 PE=1 SV=2	6.18807
P05387	RLA2_HUMAN 60S acidic ribosomal protein P2 OS=Homo sapiens GN=RPLP2 PE=1 SV=1	6.13928
P62241	RS8_HUMAN 40S ribosomal protein S8 OS=Homo sapiens GN=RPS8 PE=1 SV=2	6.12285
P14174	MIF_HUMAN Macrophage migration inhibitory factor OS=Homo sapiens GN=MIF PE=1 SV=4	6.01873
Q86SZ2	TPC6B_HUMAN Trafficking protein particle complex subunit 6B OS=Homo sapiens GN=TRAPPC6B PE=1 SV=1	5.94068
P61586;P08134;P62745	RHOA_HUMAN Transforming protein RhoA OS=Homo sapiens GN=RHOA PE=1 SV=1	5.89103
Q9Y3U8	RL36_HUMAN 60S ribosomal protein L36 OS=Homo sapiens GN=RPL36 PE=1 SV=3	5.87658
Q01546	K22O_HUMAN Keratin, type II cytoskeletal 2 oral OS=Homo sapiens GN=KRT76 PE=1 SV=2	5.67791
P84085	ARF5_HUMAN ADP-ribosylation factor 5 OS=Homo sapiens GN=ARF5 PE=1 SV=2	5.60684
P35908	K22E_HUMAN Keratin, type II cytoskeletal 2 epidermal OS=Homo sapiens GN=KRT2 PE=1 SV=2	5.55833
P26038	MOES_HUMAN Moesin OS=Homo sapiens GN=MSN PE=1 SV=3	5.52311
P39023;Q92901	RL3_HUMAN 60S ribosomal protein L3 OS=Homo sapiens GN=RPL3 PE=1 SV=2	5.46526
O60884	DNJA2_HUMAN DnaJ homolog subfamily A member 2 OS=Homo sapiens GN=DNAJA2 PE=1 SV=1	5.45501
P61353	RL27_HUMAN 60S ribosomal protein L27 OS=Homo sapiens GN=RPL27 PE=1 SV=2	5.39379
Q14181	DPOA2_HUMAN DNA polymerase alpha subunit B OS=Homo sapiens GN=POLA2 PE=1 SV=2	5.37584
Q04837	SSBP_HUMAN Single-stranded DNA-binding protein, mitochondrial OS=Homo sapiens GN=SSBP1 PE=1 SV=1	5.30687
P50914	RL14_HUMAN 60S ribosomal protein L14 OS=Homo sapiens GN=RPL14 PE=1 SV=4	5.27723
Q07021	C1QBP_HUMAN Complement component 1 Q subcomponent-binding protein, mitochondrial OS=Homo sapiens GN=C1QBP PE=1 SV=1	5.27141
P26373	RL13_HUMAN 60S ribosomal protein L13 OS=Homo sapiens GN=RPL13 PE=1 SV=4	5.26917
Q9C0H2	TTYH3_HUMAN Protein tweety homolog 3 OS=Homo sapiens GN=TTYH3 PE=1 SV=3	5.18875
P63027	VAMP2_HUMAN Vesicle-associated membrane protein 2 OS=Homo sapiens GN=VAMP2 PE=1 SV=3	5.17641
Q96A05	VATE2_HUMAN V-type proton ATPase subunit E 2 OS=Homo sapiens GN=ATP6V1E2 PE=1 SV=1	5.16467
P62937	PPIA_HUMAN Peptidyl-prolyl cis-trans isomerase A OS=Homo sapiens GN=PPIA PE=1 SV=2	5.14098
P13637	AT1A3_HUMAN Sodium/potassium-transporting ATPase subunit alpha-3 OS=Homo sapiens GN=ATP1A3 PE=1 SV=3	5.11118
P18124	RL7_HUMAN 60S ribosomal protein L7 OS=Homo sapiens GN=RPL7 PE=1 SV=1	5.10093
O43633	CHM2A_HUMAN Charged multivesicular body protein 2a OS=Homo sapiens GN=CHMP2A PE=1 SV=1	5.05762
Q14126	DSG2_HUMAN Desmoglein-2 OS=Homo sapiens GN=DSG2 PE=1 SV=2	5.05662
P36578	RL4_HUMAN 60S ribosomal protein L4 OS=Homo sapiens GN=RPL4 PE=1 SV=5	5.01961
P67870	CSK2B_HUMAN Casein kinase II subunit beta OS=Homo sapiens GN=CSNK2B PE=1 SV=1	4.96191
O75367	H2AY_HUMAN Core histone macro-H2A.1 OS=Homo sapiens GN=H2AFY PE=1 SV=4	4.93538
Q9HD42	CHM1A_HUMAN Charged multivesicular body protein 1a OS=Homo sapiens GN=CHMP1A PE=1 SV=1	4.69502
P46783	RS10_HUMAN 40S ribosomal protein S10 OS=Homo sapiens GN=RPS10 PE=1 SV=1	4.46124
P54652	HSP72_HUMAN Heat shock-related 70 kDa protein 2 OS=Homo sapiens GN=HSPA2 PE=1 SV=1	4.40394
P02786	TFR1_HUMAN Transferrin receptor protein 1 OS=Homo sapiens GN=TFRC PE=1 SV=2	4.39916
P06748	NPM_HUMAN Nucleophosmin OS=Homo sapiens GN=NPM1 PE=1 SV=2	4.35565
P68133;P62736;P63267;P68032	ACTS_HUMAN Actin, alpha skeletal muscle OS=Homo sapiens GN=ACTA1 PE=1 SV=1	4.26586
P46781	RS9_HUMAN 40S ribosomal protein S9 OS=Homo sapiens GN=RPS9 PE=1 SV=3	4.26083
Q99797	MIPEP_HUMAN Mitochondrial intermediate peptidase OS=Homo sapiens GN=MIPEP PE=1 SV=2	4.25512
P02769	ALBU_BOVIN Serum albumin OS=Bos taurus GN=ALB PE=1 SV=4	4.17894
O14817	TSN4_HUMAN Tetraspanin-4 OS=Homo sapiens GN=TSPAN4 PE=1 SV=1	4.14331
P11233;P11234	RALA_HUMAN Ras-related protein Ral-A OS=Homo sapiens GN=RALA PE=1 SV=1	4.11565
P31431	SDC4_HUMAN Syndecan-4 OS=Homo sapiens GN=SDC4 PE=1 SV=2	4.03852
P48739	PIPNB_HUMAN Phosphatidylinositol transfer protein beta isoform OS=Homo sapiens GN=PITPNB PE=1 SV=2	3.9913
P69905	HBA_HUMAN Hemoglobin subunit alpha OS=Homo sapiens GN=HBA1 PE=1 SV=2	3.98255
P18077	RL35A_HUMAN 60S ribosomal protein L35a OS=Homo sapiens GN=RPL35A PE=1 SV=2	3.95345
P60953	CDC42_HUMAN Cell division control protein 42 homolog OS=Homo sapiens GN=CDC42 PE=1 SV=2	3.93198
Q16629	SRSF7_HUMAN Serine/arginine-rich splicing factor 7 OS=Homo sapiens GN=SRSF7 PE=1 SV=1	3.86713
P51674	GPM6A_HUMAN Neuronal membrane glycoprotein M6-a OS=Homo sapiens GN=GPM6A PE=1 SV=2	3.86601
P62834	RAP1A_HUMAN Ras-related protein Rap-1A OS=Homo sapiens GN=RAP1A PE=1 SV=1	3.82225
P62917	RL8_HUMAN 60S ribosomal protein L8 OS=Homo sapiens GN=RPL8 PE=1 SV=2	3.81469
P63104	1433Z_HUMAN 14-3-3 protein zeta/delta OS=Homo sapiens GN=YWHAZ PE=1 SV=1	3.80072
P62879;P16520	GBB2_HUMAN Guanine nucleotide-binding protein G(I)/G(S)/G(T) subunit beta-2 OS=Homo sapiens GN=GNB2 PE=1 SV=3	3.79346
P07910	HNRPC_HUMAN Heterogeneous nuclear ribonucleoproteins C1/C2 OS=Homo sapiens GN=HNRNPC PE=1 SV=4	3.79201
P14618;P30613	KPYM_HUMAN Pyruvate kinase PKM OS=Homo sapiens GN=PKM PE=1 SV=4	3.78452
P07195;P07864	LDHB_HUMAN L-lactate dehydrogenase B chain OS=Homo sapiens GN=LDHB PE=1 SV=2	3.77872
P68431;Q16695;Q6NXT2	H31_HUMAN Histone H3.1 OS=Homo sapiens GN=HIST1H3A PE=1 SV=2	3.65106
P01024	CO3_HUMAN Complement C3 OS=Homo sapiens GN=C3 PE=1 SV=2	3.64122
P50990	TCPQ_HUMAN T-complex protein 1 subunit theta OS=Homo sapiens GN=CCT8 PE=1 SV=4	3.59575
Q01650	LAT1_HUMAN Large neutral amino acids transporter small subunit 1 OS=Homo sapiens GN=SLC7A5 PE=1 SV=2	3.55198
P05141;P12236	ADT2_HUMAN ADP/ATP translocase 2 OS=Homo sapiens GN=SLC25A5 PE=1 SV=7	3.52566
P36268;A6NGU5	GGT2_HUMAN Inactive gamma-glutamyltranspeptidase 2 OS=Homo sapiens GN=GGT2 PE=1 SV=3	3.47902
P11387	TOP1_HUMAN DNA topoisomerase 1 OS=Homo sapiens GN=TOP1 PE=1 SV=2	3.46961
P08758	ANXA5_HUMAN Annexin A5 OS=Homo sapiens GN=ANXA5 PE=1 SV=2	3.46519
P62820;Q92928;Q9H0U4	RAB1A_HUMAN Ras-related protein Rab-1A OS=Homo sapiens GN=RAB1A PE=1 SV=3	3.43701
P05556	ITB1_HUMAN Integrin beta-1 OS=Homo sapiens GN=ITGB1 PE=1 SV=2	3.43318
P25391	LAMA1_HUMAN Laminin subunit alpha-1 OS=Homo sapiens GN=LAMA1 PE=1 SV=2	3.3891
P00558	PGK1_HUMAN Phosphoglycerate kinase 1 OS=Homo sapiens GN=PGK1 PE=1 SV=3	3.25603
P13010	XRCC5_HUMAN X-ray repair cross-complementing protein 5 OS=Homo sapiens GN=XRCC5 PE=1 SV=3	3.25212
Q9UBU8	MO4L1_HUMAN Mortality factor 4-like protein 1 OS=Homo sapiens GN=MORF4L1 PE=1 SV=2	3.2492
O75487	GPC4_HUMAN Glypican-4 OS=Homo sapiens GN=GPC4 PE=1 SV=4	3.20691
P21810	PGS1_HUMAN Biglycan OS=Homo sapiens GN=BGN PE=1 SV=2	3.17465
Q5VW32	BROX_HUMAN BRO1 domain-containing protein BROX OS=Homo sapiens GN=BROX PE=1 SV=1	3.16876
O75351	VPS4B_HUMAN Vacuolar protein sorting-associated protein 4B OS=Homo sapiens GN=VPS4B PE=1 SV=2	3.16852
Q9H4M9	EHD1_HUMAN EH domain-containing protein 1 OS=Homo sapiens GN=EHD1 PE=1 SV=2	3.16575
Q9NUP9	LIN7C_HUMAN Protein lin-7 homolog C OS=Homo sapiens GN=LIN7C PE=1 SV=1	3.16265
Q9UBV8	PEF1_HUMAN Peflin OS=Homo sapiens GN=PEF1 PE=1 SV=1	3.14506
P04406	G3P_HUMAN Glyceraldehyde-3-phosphate dehydrogenase OS=Homo sapiens GN=GAPDH PE=1 SV=3	3.1113
P14625	ENPL_HUMAN Endoplasmin OS=Homo sapiens GN=HSP90B1 PE=1 SV=1	3.09164
Q7Z7L1	SLN11_HUMAN Schlafen family member 11 OS=Homo sapiens GN=SLFN11 PE=1 SV=2	3.04747
Q9BQE3;P68363;Q71U36;Q9H853;Q9NY65	TBA1C_HUMAN Tubulin alpha-1C chain OS=Homo sapiens GN=TUBA1C PE=1 SV=1	3.04638
P60981	DEST_HUMAN Destrin OS=Homo sapiens GN=DSTN PE=1 SV=3	3.04377
P01111;P01112;P01116	RASN_HUMAN GTPase NRas OS=Homo sapiens GN=NRAS PE=1 SV=1	3.04373
P50995;P27216	ANX11_HUMAN Annexin A11 OS=Homo sapiens GN=ANXA11 PE=1 SV=1	3.04026
P61018	RAB4B_HUMAN Ras-related protein Rab-4B OS=Homo sapiens GN=RAB4B PE=1 SV=1	2.9661
A8MT69	CENPX_HUMAN Centromere protein X OS=Homo sapiens GN=CENPX PE=1 SV=1	2.94774
O14828	SCAM3_HUMAN Secretory carrier-associated membrane protein 3 OS=Homo sapiens GN=SCAMP3 PE=1 SV=3	2.93869
Q8WV92	MITD1_HUMAN MIT domain-containing protein 1 OS=Homo sapiens GN=MITD1 PE=1 SV=1	2.87042
Q9BY43	CHM4A_HUMAN Charged multivesicular body protein 4a OS=Homo sapiens GN=CHMP4A PE=1 SV=3	2.85097
P09067	HXB5_HUMAN Homeobox protein Hox-B5 OS=Homo sapiens GN=HOXB5 PE=1 SV=3	2.79797
P07737	PROF1_HUMAN Profilin-1 OS=Homo sapiens GN=PFN1 PE=1 SV=2	2.7893
P27635	RL10_HUMAN 60S ribosomal protein L10 OS=Homo sapiens GN=RPL10 PE=1 SV=4	2.78318
Q6ZMR3	LDH6A_HUMAN L-lactate dehydrogenase A-like 6A OS=Homo sapiens GN=LDHAL6A PE=2 SV=1	2.74768
Q9Y3L5	RAP2C_HUMAN Ras-related protein Rap-2c OS=Homo sapiens GN=RAP2C PE=1 SV=1	2.71933
Q9UKD2	MRT4_HUMAN mRNA turnover protein 4 homolog OS=Homo sapiens GN=MRTO4 PE=1 SV=2	2.71022
P04075	ALDOA_HUMAN Fructose-bisphosphate aldolase A OS=Homo sapiens GN=ALDOA PE=1 SV=2	2.70597
O95196	CSPG5_HUMAN Chondroitin sulfate proteoglycan 5 OS=Homo sapiens GN=CSPG5 PE=1 SV=3	2.70552
P50150	GBG4_HUMAN Guanine nucleotide-binding protein G(I)/G(S)/G(O) subunit gamma-4 OS=Homo sapiens GN=GNG4 PE=1 SV=1	2.68571
O14672	ADA10_HUMAN Disintegrin and metalloproteinase domain-containing protein 10 OS=Homo sapiens GN=ADAM10 PE=1 SV=1	2.68313
P31946	1433B_HUMAN 14-3-3 protein beta/alpha OS=Homo sapiens GN=YWHAB PE=1 SV=3	2.66526
Q9H444	CHM4B_HUMAN Charged multivesicular body protein 4b OS=Homo sapiens GN=CHMP4B PE=1 SV=1	2.66151
P00338	LDHA_HUMAN L-lactate dehydrogenase A chain OS=Homo sapiens GN=LDHA PE=1 SV=2	2.63023
Q9UKM9	RALY_HUMAN RNA-binding protein Raly OS=Homo sapiens GN=RALY PE=1 SV=1	2.62859
P68366	TBA4A_HUMAN Tubulin alpha-4A chain OS=Homo sapiens GN=TUBA4A PE=1 SV=1	2.60736
P12035	K2C3_HUMAN Keratin, type II cytoskeletal 3 OS=Homo sapiens GN=KRT3 PE=1 SV=3	2.6025
P01023	A2MG_HUMAN Alpha-2-macroglobulin OS=Homo sapiens GN=A2M PE=1 SV=3	2.55853
P61313	RL15_HUMAN 60S ribosomal protein L15 OS=Homo sapiens GN=RPL15 PE=1 SV=2	2.55418
Q9Y625	GPC6_HUMAN Glypican-6 OS=Homo sapiens GN=GPC6 PE=1 SV=1	2.51947
Q03828	EVX2_HUMAN Homeobox even-skipped homolog protein 2 OS=Homo sapiens GN=EVX2 PE=2 SV=2	2.51528
P40429;Q6NVV1	RL13A_HUMAN 60S ribosomal protein L13a OS=Homo sapiens GN=RPL13A PE=1 SV=2	2.48631
P69891	HBG1_HUMAN Hemoglobin subunit gamma-1 OS=Homo sapiens GN=HBG1 PE=1 SV=2	2.48579
P98172	EFNB1_HUMAN Ephrin-B1 OS=Homo sapiens GN=EFNB1 PE=1 SV=1	2.48183
Q9UK41	VPS28_HUMAN Vacuolar protein sorting-associated protein 28 homolog OS=Homo sapiens GN=VPS28 PE=1 SV=1	2.48112
P08133	ANXA6_HUMAN Annexin A6 OS=Homo sapiens GN=ANXA6 PE=1 SV=3	2.4595
P23528;Q9Y281	COF1_HUMAN Cofilin-1 OS=Homo sapiens GN=CFL1 PE=1 SV=3	2.44369
P63244	RACK1_HUMAN Receptor of activated protein C kinase 1 OS=Homo sapiens GN=RACK1 PE=1 SV=3	2.40384
O43491	E41L2_HUMAN Band 4.1-like protein 2 OS=Homo sapiens GN=EPB41L2 PE=1 SV=1	2.39013
Q04917	1433F_HUMAN 14-3-3 protein eta OS=Homo sapiens GN=YWHAH PE=1 SV=4	2.38606
Q01449	MLRA_HUMAN Myosin regulatory light chain 2, atrial isoform OS=Homo sapiens GN=MYL7 PE=1 SV=1	2.36711
P07947;P06241;P12931	YES_HUMAN Tyrosine-protein kinase Yes OS=Homo sapiens GN=YES1 PE=1 SV=3	2.36012
Q9UNX3;P61254	RL26L_HUMAN 60S ribosomal protein L26-like 1 OS=Homo sapiens GN=RPL26L1 PE=1 SV=1	2.31609
Q58FF7	H90B3_HUMAN Putative heat shock protein HSP 90-beta-3 OS=Homo sapiens GN=HSP90AB3P PE=5 SV=1	2.25839
P07585	PGS2_HUMAN Decorin OS=Homo sapiens GN=DCN PE=1 SV=1	2.24265
P46776	RL27A_HUMAN 60S ribosomal protein L27a OS=Homo sapiens GN=RPL27A PE=1 SV=2	2.20606
Q9P265	DIP2B_HUMAN Disco-interacting protein 2 homolog B OS=Homo sapiens GN=DIP2B PE=1 SV=3	2.19062
Q02241	KIF23_HUMAN Kinesin-like protein KIF23 OS=Homo sapiens GN=KIF23 PE=1 SV=3	2.1846
P63092;P09471;Q5JWF2	GNAS2_HUMAN Guanine nucleotide-binding protein G(s) subunit alpha isoforms short OS=Homo sapiens GN=GNAS PE=1 SV=1	2.17706
P51149	RAB7A_HUMAN Ras-related protein Rab-7a OS=Homo sapiens GN=RAB7A PE=1 SV=1	2.15144
P46779	RL28_HUMAN 60S ribosomal protein L28 OS=Homo sapiens GN=RPL28 PE=1 SV=3	2.14936
P00742	FA10_HUMAN Coagulation factor X OS=Homo sapiens GN=F10 PE=1 SV=2	2.12822
Q9UBI6	GBG12_HUMAN Guanine nucleotide-binding protein G(I)/G(S)/G(O) subunit gamma-12 OS=Homo sapiens GN=GNG12 PE=1 SV=3	2.10649
Q99808	S29A1_HUMAN Equilibrative nucleoside transporter 1 OS=Homo sapiens GN=SLC29A1 PE=1 SV=3	2.09838
P78371	TCPB_HUMAN T-complex protein 1 subunit beta OS=Homo sapiens GN=CCT2 PE=1 SV=4	2.07598
P0DP24;P0DP23;P0DP25	CALM2_HUMAN Calmodulin-2 OS=Homo sapiens GN=CALM2 PE=1 SV=1	2.06542
Q04695	K1C17_HUMAN Keratin, type I cytoskeletal 17 OS=Homo sapiens GN=KRT17 PE=1 SV=2	1.98776
Q3SX64	OD3L2_HUMAN Outer dense fiber protein 3-like protein 2 OS=Homo sapiens GN=ODF3L2 PE=1 SV=2	1.98641
P30050	RL12_HUMAN 60S ribosomal protein L12 OS=Homo sapiens GN=RPL12 PE=1 SV=1	1.98631
Q99832	TCPH_HUMAN T-complex protein 1 subunit eta OS=Homo sapiens GN=CCT7 PE=1 SV=2	1.98186
Q14344	GNA13_HUMAN Guanine nucleotide-binding protein subunit alpha-13 OS=Homo sapiens GN=GNA13 PE=1 SV=2	1.96405
P47914	RL29_HUMAN 60S ribosomal protein L29 OS=Homo sapiens GN=RPL29 PE=1 SV=2	1.93668
P62826	RAN_HUMAN GTP-binding nuclear protein Ran OS=Homo sapiens GN=RAN PE=1 SV=3	1.915
P01375	TNFA_HUMAN Tumor necrosis factor OS=Homo sapiens GN=TNF PE=1 SV=1	1.91413
O75695	XRP2_HUMAN Protein XRP2 OS=Homo sapiens GN=RP2 PE=1 SV=4	1.90655
P62910	RL32_HUMAN 60S ribosomal protein L32 OS=Homo sapiens GN=RPL32 PE=1 SV=2	1.90435
P22105;Q16473	TENX_HUMAN Tenascin-X OS=Homo sapiens GN=TNXB PE=1 SV=4	1.89946
Q07955	SRSF1_HUMAN Serine/arginine-rich splicing factor 1 OS=Homo sapiens GN=SRSF1 PE=1 SV=2	1.8601
P00734	THRB_HUMAN Prothrombin OS=Homo sapiens GN=F2 PE=1 SV=2	1.85513
P05388	RLA0_HUMAN 60S acidic ribosomal protein P0 OS=Homo sapiens GN=RPLP0 PE=1 SV=1	1.84119
Q9Y5K6	CD2AP_HUMAN CD2-associated protein OS=Homo sapiens GN=CD2AP PE=1 SV=1	1.82953
P08754	GNAI3_HUMAN Guanine nucleotide-binding protein G(k) subunit alpha OS=Homo sapiens GN=GNAI3 PE=1 SV=3	1.81213
P62277	RS13_HUMAN 40S ribosomal protein S13 OS=Homo sapiens GN=RPS13 PE=1 SV=2	1.79877
P62906	RL10A_HUMAN 60S ribosomal protein L10a OS=Homo sapiens GN=RPL10A PE=1 SV=2	1.7692
P50991	TCPD_HUMAN T-complex protein 1 subunit delta OS=Homo sapiens GN=CCT4 PE=1 SV=4	1.74488
P35221	CTNA1_HUMAN Catenin alpha-1 OS=Homo sapiens GN=CTNNA1 PE=1 SV=1	1.74367
Q8WWI5	CTL1_HUMAN Choline transporter-like protein 1 OS=Homo sapiens GN=SLC44A1 PE=1 SV=1	1.72356
O75340	PDCD6_HUMAN Programmed cell death protein 6 OS=Homo sapiens GN=PDCD6 PE=1 SV=1	1.71745
P49368	TCPG_HUMAN T-complex protein 1 subunit gamma OS=Homo sapiens GN=CCT3 PE=1 SV=4	1.71244
P62837;P61077	UB2D2_HUMAN Ubiquitin-conjugating enzyme E2 D2 OS=Homo sapiens GN=UBE2D2 PE=1 SV=1	1.68078
P61225	RAP2B_HUMAN Ras-related protein Rap-2b OS=Homo sapiens GN=RAP2B PE=1 SV=1	1.67208
P35659	DEK_HUMAN Protein DEK OS=Homo sapiens GN=DEK PE=1 SV=1	1.63365
P06733	ENOA_HUMAN Alpha-enolase OS=Homo sapiens GN=ENO1 PE=1 SV=2	1.62129
Q15185	TEBP_HUMAN Prostaglandin E synthase 3 OS=Homo sapiens GN=PTGES3 PE=1 SV=1	1.59688
Q14112	NID2_HUMAN Nidogen-2 OS=Homo sapiens GN=NID2 PE=1 SV=3	1.5967
P05386	RLA1_HUMAN 60S acidic ribosomal protein P1 OS=Homo sapiens GN=RPLP1 PE=1 SV=1	1.58113
P12277	KCRB_HUMAN Creatine kinase B-type OS=Homo sapiens GN=CKB PE=1 SV=1	1.55921
P83731	RL24_HUMAN 60S ribosomal protein L24 OS=Homo sapiens GN=RPL24 PE=1 SV=1	1.5367
P27348;P31947	1433T_HUMAN 14-3-3 protein theta OS=Homo sapiens GN=YWHAQ PE=1 SV=1	1.53606
P62070	RRAS2_HUMAN Ras-related protein R-Ras2 OS=Homo sapiens GN=RRAS2 PE=1 SV=1	1.51663
P27105	STOM_HUMAN Erythrocyte band 7 integral membrane protein OS=Homo sapiens GN=STOM PE=1 SV=3	1.51538
P13929	ENOB_HUMAN Beta-enolase OS=Homo sapiens GN=ENO3 PE=1 SV=5	1.51198
Q9HAV0	GBB4_HUMAN Guanine nucleotide-binding protein subunit beta-4 OS=Homo sapiens GN=GNB4 PE=1 SV=3	1.50932
P62888	RL30_HUMAN 60S ribosomal protein L30 OS=Homo sapiens GN=RPL30 PE=1 SV=2	1.50447
Q6PIW4	FIGL1_HUMAN Fidgetin-like protein 1 OS=Homo sapiens GN=FIGNL1 PE=1 SV=2	1.49314
Q96FN4	CPNE2_HUMAN Copine-2 OS=Homo sapiens GN=CPNE2 PE=1 SV=3	1.48569
Q15286	RAB35_HUMAN Ras-related protein Rab-35 OS=Homo sapiens GN=RAB35 PE=1 SV=1	1.47575
P13639	EF2_HUMAN Elongation factor 2 OS=Homo sapiens GN=EEF2 PE=1 SV=4	1.47212
P18085	ARF4_HUMAN ADP-ribosylation factor 4 OS=Homo sapiens GN=ARF4 PE=1 SV=3	1.47131
Q9NP79	VTA1_HUMAN Vacuolar protein sorting-associated protein VTA1 homolog OS=Homo sapiens GN=VTA1 PE=1 SV=1	1.45442
Q14953	KI2S5_HUMAN Killer cell immunoglobulin-like receptor 2DS5 OS=Homo sapiens GN=KIR2DS5 PE=2 SV=1	1.45047
P34931	HS71L_HUMAN Heat shock 70 kDa protein 1-like OS=Homo sapiens GN=HSPA1L PE=1 SV=2	1.43125
P60174	TPIS_HUMAN Triosephosphate isomerase OS=Homo sapiens GN=TPI1 PE=1 SV=3	1.42811
Q9H7P6	MB12B_HUMAN Multivesicular body subunit 12B OS=Homo sapiens GN=MVB12B PE=1 SV=2	1.42208
P62244	RS15A_HUMAN 40S ribosomal protein S15a OS=Homo sapiens GN=RPS15A PE=1 SV=2	1.38938
P17987	TCPA_HUMAN T-complex protein 1 subunit alpha OS=Homo sapiens GN=TCP1 PE=1 SV=1	1.38812
P49642	PRI1_HUMAN DNA primase small subunit OS=Homo sapiens GN=PRIM1 PE=1 SV=1	1.36034
Q13308	PTK7_HUMAN Inactive tyrosine-protein kinase 7 OS=Homo sapiens GN=PTK7 PE=1 SV=2	1.34965
Q14520	HABP2_HUMAN Hyaluronan-binding protein 2 OS=Homo sapiens GN=HABP2 PE=1 SV=1	1.33184
Q15771	RAB30_HUMAN Ras-related protein Rab-30 OS=Homo sapiens GN=RAB30 PE=1 SV=2	1.32657
P50502;Q8IZP2;Q8NFI4	F10A1_HUMAN Hsc70-interacting protein OS=Homo sapiens GN=ST13 PE=1 SV=2	1.32431
Q9BX67	JAM3_HUMAN Junctional adhesion molecule C OS=Homo sapiens GN=JAM3 PE=1 SV=1	1.29816
P50395	GDIB_HUMAN Rab GDP dissociation inhibitor beta OS=Homo sapiens GN=GDI2 PE=1 SV=2	1.29679
P48643	TCPE_HUMAN T-complex protein 1 subunit epsilon OS=Homo sapiens GN=CCT5 PE=1 SV=1	1.27957
P54707	AT12A_HUMAN Potassium-transporting ATPase alpha chain 2 OS=Homo sapiens GN=ATP12A PE=1 SV=3	1.27551
O60716	CTND1_HUMAN Catenin delta-1 OS=Homo sapiens GN=CTNND1 PE=1 SV=1	1.27368
Q8IXM2	BAP18_HUMAN Chromatin complexes subunit BAP18 OS=Homo sapiens GN=BAP18 PE=1 SV=1	1.27172
O14654	IRS4_HUMAN Insulin receptor substrate 4 OS=Homo sapiens GN=IRS4 PE=1 SV=1	1.27053
P31939	PUR9_HUMAN Bifunctional purine biosynthesis protein PURH OS=Homo sapiens GN=ATIC PE=1 SV=3	1.26716
Q99961	SH3G1_HUMAN Endophilin-A2 OS=Homo sapiens GN=SH3GL1 PE=1 SV=1	1.20519
P02649	APOE_HUMAN Apolipoprotein E OS=Homo sapiens GN=APOE PE=1 SV=1	1.19709
P61026;P59190;P61106;Q96DA2	RAB10_HUMAN Ras-related protein Rab-10 OS=Homo sapiens GN=RAB10 PE=1 SV=1	1.19662
P61981	1433G_HUMAN 14-3-3 protein gamma OS=Homo sapiens GN=YWHAG PE=1 SV=2	1.17646
P40227	TCPZ_HUMAN T-complex protein 1 subunit zeta OS=Homo sapiens GN=CCT6A PE=1 SV=3	1.16685
P08865	RSSA_HUMAN 40S ribosomal protein SA OS=Homo sapiens GN=RPSA PE=1 SV=4	1.15929
Q14568	HS902_HUMAN Heat shock protein HSP 90-alpha A2 OS=Homo sapiens GN=HSP90AA2P PE=1 SV=2	1.14422
P31948	STIP1_HUMAN Stress-induced-phosphoprotein 1 OS=Homo sapiens GN=STIP1 PE=1 SV=1	1.12648
P60228	EIF3E_HUMAN Eukaryotic translation initiation factor 3 subunit E OS=Homo sapiens GN=EIF3E PE=1 SV=1	1.11808
P22392;O60361	NDKB_HUMAN Nucleoside diphosphate kinase B OS=Homo sapiens GN=NME2 PE=1 SV=1	1.11649
Q9UQN3	CHM2B_HUMAN Charged multivesicular body protein 2b OS=Homo sapiens GN=CHMP2B PE=1 SV=1	1.09975
Q9UKE5	TNIK_HUMAN TRAF2 and NCK-interacting protein kinase OS=Homo sapiens GN=TNIK PE=1 SV=1	1.09453
Q9Y624	JAM1_HUMAN Junctional adhesion molecule A OS=Homo sapiens GN=F11R PE=1 SV=1	1.08469
P05026	AT1B1_HUMAN Sodium/potassium-transporting ATPase subunit beta-1 OS=Homo sapiens GN=ATP1B1 PE=1 SV=1	1.06565
P62491;Q15907	RB11A_HUMAN Ras-related protein Rab-11A OS=Homo sapiens GN=RAB11A PE=1 SV=3	1.05741
O60936	NOL3_HUMAN Nucleolar protein 3 OS=Homo sapiens GN=NOL3 PE=1 SV=2	1.05679
Q9HAT1	LMA1L_HUMAN Protein ERGIC-53-like OS=Homo sapiens GN=LMAN1L PE=2 SV=2	1.05556
Q9H9H4	VP37B_HUMAN Vacuolar protein sorting-associated protein 37B OS=Homo sapiens GN=VPS37B PE=1 SV=1	1.05247
Q58FG0	HS905_HUMAN Putative heat shock protein HSP 90-alpha A5 OS=Homo sapiens GN=HSP90AA5P PE=2 SV=1	1.03436
Q96EY5	MB12A_HUMAN Multivesicular body subunit 12A OS=Homo sapiens GN=MVB12A PE=1 SV=1	1.02407
P13647	K2C5_HUMAN Keratin, type II cytoskeletal 5 OS=Homo sapiens GN=KRT5 PE=1 SV=3	0.998505
P09543	CN37_HUMAN 2',3'-cyclic-nucleotide 3'-phosphodiesterase OS=Homo sapiens GN=CNP PE=1 SV=2	0.996192
P42696	RBM34_HUMAN RNA-binding protein 34 OS=Homo sapiens GN=RBM34 PE=1 SV=2	0.995406
Q8WXA9	SREK1_HUMAN Splicing regulatory glutamine/lysine-rich protein 1 OS=Homo sapiens GN=SREK1 PE=1 SV=1	0.978476
P51148	RAB5C_HUMAN Ras-related protein Rab-5C OS=Homo sapiens GN=RAB5C PE=1 SV=2	0.948929
Q14964	RB39A_HUMAN Ras-related protein Rab-39A OS=Homo sapiens GN=RAB39A PE=1 SV=2	0.930713
Q96E17	RAB3C_HUMAN Ras-related protein Rab-3C OS=Homo sapiens GN=RAB3C PE=2 SV=1	0.930069
Q00839	HNRPU_HUMAN Heterogeneous nuclear ribonucleoprotein U OS=Homo sapiens GN=HNRNPU PE=1 SV=6	0.926904
P62701;Q8TD47	RS4X_HUMAN 40S ribosomal protein S4, X isoform OS=Homo sapiens GN=RPS4X PE=1 SV=2	0.880219
Q9UBQ5	EIF3K_HUMAN Eukaryotic translation initiation factor 3 subunit K OS=Homo sapiens GN=EIF3K PE=1 SV=1	0.87739
Q9Y4A5	TRRAP_HUMAN Transformation/transcription domain-associated protein OS=Homo sapiens GN=TRRAP PE=1 SV=3	0.874807
Q9NZR1	TMOD2_HUMAN Tropomodulin-2 OS=Homo sapiens GN=TMOD2 PE=1 SV=1	0.866635
Q13740	CD166_HUMAN CD166 antigen OS=Homo sapiens GN=ALCAM PE=1 SV=2	0.860621
P15311	EZRI_HUMAN Ezrin OS=Homo sapiens GN=EZR PE=1 SV=4	0.85781
P62851	RS25_HUMAN 40S ribosomal protein S25 OS=Homo sapiens GN=RPS25 PE=1 SV=1	0.850283
Q9Y247	FA50B_HUMAN Protein FAM50B OS=Homo sapiens GN=FAM50B PE=1 SV=1	0.850061
P08670	VIME_HUMAN Vimentin OS=Homo sapiens GN=VIM PE=1 SV=4	0.842951
P26641	EF1G_HUMAN Elongation factor 1-gamma OS=Homo sapiens GN=EEF1G PE=1 SV=3	0.817931
P10915	HPLN1_HUMAN Hyaluronan and proteoglycan link protein 1 OS=Homo sapiens GN=HAPLN1 PE=2 SV=2	0.816004
Q5ZPR3	CD276_HUMAN CD276 antigen OS=Homo sapiens GN=CD276 PE=1 SV=1	0.80775
P04899;P11488;P19087	GNAI2_HUMAN Guanine nucleotide-binding protein G(i) subunit alpha-2 OS=Homo sapiens GN=GNAI2 PE=1 SV=3	0.800782
Q8N4C8;O95819	MINK1_HUMAN Misshapen-like kinase 1 OS=Homo sapiens GN=MINK1 PE=1 SV=2	0.798164
A8MTJ3	GNAT3_HUMAN Guanine nucleotide-binding protein G(t) subunit alpha-3 OS=Homo sapiens GN=GNAT3 PE=2 SV=2	0.796553
P32119	PRDX2_HUMAN Peroxiredoxin-2 OS=Homo sapiens GN=PRDX2 PE=1 SV=5	0.793069
P51153	RAB13_HUMAN Ras-related protein Rab-13 OS=Homo sapiens GN=RAB13 PE=1 SV=1	0.792551
P13987	CD59_HUMAN CD59 glycoprotein OS=Homo sapiens GN=CD59 PE=1 SV=1	0.78585
Q9UQV4	LAMP3_HUMAN Lysosome-associated membrane glycoprotein 3 OS=Homo sapiens GN=LAMP3 PE=1 SV=3	0.778869
P10114	RAP2A_HUMAN Ras-related protein Rap-2a OS=Homo sapiens GN=RAP2A PE=1 SV=1	0.757347
P78310	CXAR_HUMAN Coxsackievirus and adenovirus receptor OS=Homo sapiens GN=CXADR PE=1 SV=1	0.746566
O00186	STXB3_HUMAN Syntaxin-binding protein 3 OS=Homo sapiens GN=STXBP3 PE=1 SV=2	0.745077
P30825	CTR1_HUMAN High affinity cationic amino acid transporter 1 OS=Homo sapiens GN=SLC7A1 PE=1 SV=1	0.737772
O75954	TSN9_HUMAN Tetraspanin-9 OS=Homo sapiens GN=TSPAN9 PE=1 SV=1	0.728929
P30041	PRDX6_HUMAN Peroxiredoxin-6 OS=Homo sapiens GN=PRDX6 PE=1 SV=3	0.723456
O00161	SNP23_HUMAN Synaptosomal-associated protein 23 OS=Homo sapiens GN=SNAP23 PE=1 SV=1	0.717788
P53999	TCP4_HUMAN Activated RNA polymerase II transcriptional coactivator p15 OS=Homo sapiens GN=SUB1 PE=1 SV=3	0.705342
Q9Y2R4	DDX52_HUMAN Probable ATP-dependent RNA helicase DDX52 OS=Homo sapiens GN=DDX52 PE=1 SV=3	0.700285
P83859	OX26_HUMAN Orexigenic neuropeptide QRFP OS=Homo sapiens GN=QRFP PE=2 SV=1	0.685291
P42677;Q71UM5	RS27_HUMAN 40S ribosomal protein S27 OS=Homo sapiens GN=RPS27 PE=1 SV=3	0.675775
O43175	SERA_HUMAN D-3-phosphoglycerate dehydrogenase OS=Homo sapiens GN=PHGDH PE=1 SV=4	0.65933
P68371;P04350;Q3ZCM7	TBB4B_HUMAN Tubulin beta-4B chain OS=Homo sapiens GN=TUBB4B PE=1 SV=1	0.657185
P84103	SRSF3_HUMAN Serine/arginine-rich splicing factor 3 OS=Homo sapiens GN=SRSF3 PE=1 SV=1	0.652637
P62899	RL31_HUMAN 60S ribosomal protein L31 OS=Homo sapiens GN=RPL31 PE=1 SV=1	0.650228
A6NHL2	TBAL3_HUMAN Tubulin alpha chain-like 3 OS=Homo sapiens GN=TUBAL3 PE=1 SV=2	0.649227
P46777	RL5_HUMAN 60S ribosomal protein L5 OS=Homo sapiens GN=RPL5 PE=1 SV=3	0.640702
P01266	THYG_HUMAN Thyroglobulin OS=Homo sapiens GN=TG PE=1 SV=5	0.636244
Q00722	PLCB2_HUMAN 1-phosphatidylinositol 4,5-bisphosphate phosphodiesterase beta-2 OS=Homo sapiens GN=PLCB2 PE=1 SV=2	0.615024
P32418	NAC1_HUMAN Sodium/calcium exchanger 1 OS=Homo sapiens GN=SLC8A1 PE=1 SV=3	0.611406
Q9Y6E0	STK24_HUMAN Serine/threonine-protein kinase 24 OS=Homo sapiens GN=STK24 PE=1 SV=1	0.605459
P60842	IF4A1_HUMAN Eukaryotic initiation factor 4A-I OS=Homo sapiens GN=EIF4A1 PE=1 SV=1	0.602009
P09104	ENOG_HUMAN Gamma-enolase OS=Homo sapiens GN=ENO2 PE=1 SV=3	0.597901
P49207	RL34_HUMAN 60S ribosomal protein L34 OS=Homo sapiens GN=RPL34 PE=1 SV=3	0.585265
P14923	PLAK_HUMAN Junction plakoglobin OS=Homo sapiens GN=JUP PE=1 SV=3	0.581534
Q00403	TF2B_HUMAN Transcription initiation factor IIB OS=Homo sapiens GN=GTF2B PE=1 SV=1	0.571911
Q7Z3Y7	K1C28_HUMAN Keratin, type I cytoskeletal 28 OS=Homo sapiens GN=KRT28 PE=1 SV=2	0.566183
P47756	CAPZB_HUMAN F-actin-capping protein subunit beta OS=Homo sapiens GN=CAPZB PE=1 SV=4	0.558786
Q7Z3Z0	K1C25_HUMAN Keratin, type I cytoskeletal 25 OS=Homo sapiens GN=KRT25 PE=1 SV=1	0.516109
Q9H0H5	RGAP1_HUMAN Rac GTPase-activating protein 1 OS=Homo sapiens GN=RACGAP1 PE=1 SV=1	0.516063
P62263	RS14_HUMAN 40S ribosomal protein S14 OS=Homo sapiens GN=RPS14 PE=1 SV=3	0.509284
P62330	ARF6_HUMAN ADP-ribosylation factor 6 OS=Homo sapiens GN=ARF6 PE=1 SV=2	0.500673
Q8IYB1	M21D2_HUMAN Protein MB21D2 OS=Homo sapiens GN=MB21D2 PE=1 SV=3	0.476421
P27694	RFA1_HUMAN Replication protein A 70 kDa DNA-binding subunit OS=Homo sapiens GN=RPA1 PE=1 SV=2	0.466212
Q16625	OCLN_HUMAN Occludin OS=Homo sapiens GN=OCLN PE=1 SV=1	0.459713
Q8NEQ6	CA064_HUMAN Uncharacterized protein C1orf64 OS=Homo sapiens GN=C1orf64 PE=2 SV=1	0.449229
P01892;P01891;P04439;P10316;P13746;P16188;P16189;P16190;P30453;P30457;P30459	1A02_HUMAN HLA class I histocompatibility antigen, A-2 alpha chain OS=Homo sapiens GN=HLA-A PE=1 SV=1	0.447893
Q562R1	ACTBL_HUMAN Beta-actin-like protein 2 OS=Homo sapiens GN=ACTBL2 PE=1 SV=2	0.446969
Q9H4G4	GAPR1_HUMAN Golgi-associated plant pathogenesis-related protein 1 OS=Homo sapiens GN=GLIPR2 PE=1 SV=3	0.444575
O00303	EIF3F_HUMAN Eukaryotic translation initiation factor 3 subunit F OS=Homo sapiens GN=EIF3F PE=1 SV=1	0.406888
Q6IQ22	RAB12_HUMAN Ras-related protein Rab-12 OS=Homo sapiens GN=RAB12 PE=1 SV=3	0.40353
Q9H4B7	TBB1_HUMAN Tubulin beta-1 chain OS=Homo sapiens GN=TUBB1 PE=1 SV=1	0.401205
O43791	SPOP_HUMAN Speckle-type POZ protein OS=Homo sapiens GN=SPOP PE=1 SV=1	0.386152
Q96RP9	EFGM_HUMAN Elongation factor G, mitochondrial OS=Homo sapiens GN=GFM1 PE=1 SV=2	0.385876
P40692	MLH1_HUMAN DNA mismatch repair protein Mlh1 OS=Homo sapiens GN=MLH1 PE=1 SV=1	0.379761
P81605	DCD_HUMAN Dermcidin OS=Homo sapiens GN=DCD PE=1 SV=2	0.37079
Q9P0M6	H2AW_HUMAN Core histone macro-H2A.2 OS=Homo sapiens GN=H2AFY2 PE=1 SV=3	0.358221
Q9H7V2	SYNG1_HUMAN Synapse differentiation-inducing gene protein 1 OS=Homo sapiens GN=SYNDIG1 PE=1 SV=1	0.355849
Q02539	H11_HUMAN Histone H1.1 OS=Homo sapiens GN=HIST1H1A PE=1 SV=3	0.325333
A5D8V6	VP37C_HUMAN Vacuolar protein sorting-associated protein 37C OS=Homo sapiens GN=VPS37C PE=1 SV=2	0.313661
O60248	SOX15_HUMAN Protein SOX-15 OS=Homo sapiens GN=SOX15 PE=1 SV=1	0.301381
Q9Y6W3	CAN7_HUMAN Calpain-7 OS=Homo sapiens GN=CAPN7 PE=1 SV=1	0.298342
Q99613;B5ME19	EIF3C_HUMAN Eukaryotic translation initiation factor 3 subunit C OS=Homo sapiens GN=EIF3C PE=1 SV=1	0.296564
P35900	K1C20_HUMAN Keratin, type I cytoskeletal 20 OS=Homo sapiens GN=KRT20 PE=1 SV=1	0.291947
P61006;P20336;P20337;Q92930	RAB8A_HUMAN Ras-related protein Rab-8A OS=Homo sapiens GN=RAB8A PE=1 SV=1	0.291908
Q08722	CD47_HUMAN Leukocyte surface antigen CD47 OS=Homo sapiens GN=CD47 PE=1 SV=1	0.287476
Q9UNE7	CHIP_HUMAN E3 ubiquitin-protein ligase CHIP OS=Homo sapiens GN=STUB1 PE=1 SV=2	0.285045
Q16531	DDB1_HUMAN DNA damage-binding protein 1 OS=Homo sapiens GN=DDB1 PE=1 SV=1	0.284318
Q12846	STX4_HUMAN Syntaxin-4 OS=Homo sapiens GN=STX4 PE=1 SV=2	0.278286
B2RXH8;B7ZW38;O60812;P0DMR1	HNRC2_HUMAN Heterogeneous nuclear ribonucleoprotein C-like 2 OS=Homo sapiens GN=HNRNPCL2 PE=1 SV=1	0.274326
P35052	GPC1_HUMAN Glypican-1 OS=Homo sapiens GN=GPC1 PE=1 SV=2	0.273561
P29992	GNA11_HUMAN Guanine nucleotide-binding protein subunit alpha-11 OS=Homo sapiens GN=GNA11 PE=1 SV=2	0.272596
Q9UKS6	PACN3_HUMAN Protein kinase C and casein kinase substrate in neurons protein 3 OS=Homo sapiens GN=PACSIN3 PE=1 SV=2	0.27165
P11021	GRP78_HUMAN 78 kDa glucose-regulated protein OS=Homo sapiens GN=HSPA5 PE=1 SV=2	0.270478
P07355;A6NMY6	ANXA2_HUMAN Annexin A2 OS=Homo sapiens GN=ANXA2 PE=1 SV=2	0.270217
Q9Y289	SC5A6_HUMAN Sodium-dependent multivitamin transporter OS=Homo sapiens GN=SLC5A6 PE=2 SV=2	0.259239
Q14152	EIF3A_HUMAN Eukaryotic translation initiation factor 3 subunit A OS=Homo sapiens GN=EIF3A PE=1 SV=1	0.258973
P63096	GNAI1_HUMAN Guanine nucleotide-binding protein G(i) subunit alpha-1 OS=Homo sapiens GN=GNAI1 PE=1 SV=2	0.237562
Q14240	IF4A2_HUMAN Eukaryotic initiation factor 4A-II OS=Homo sapiens GN=EIF4A2 PE=1 SV=2	0.234038
Q969P6	TOP1M_HUMAN DNA topoisomerase I, mitochondrial OS=Homo sapiens GN=TOP1MT PE=1 SV=1	0.232614
P17066	HSP76_HUMAN Heat shock 70 kDa protein 6 OS=Homo sapiens GN=HSPA6 PE=1 SV=2	0.230114
Q9HCH3	CPNE5_HUMAN Copine-5 OS=Homo sapiens GN=CPNE5 PE=1 SV=2	0.208169
P20742	PZP_HUMAN Pregnancy zone protein OS=Homo sapiens GN=PZP PE=1 SV=4	0.201139
P46778	RL21_HUMAN 60S ribosomal protein L21 OS=Homo sapiens GN=RPL21 PE=1 SV=2	0.197552
P62913	RL11_HUMAN 60S ribosomal protein L11 OS=Homo sapiens GN=RPL11 PE=1 SV=2	0.172671
P09211	GSTP1_HUMAN Glutathione S-transferase P OS=Homo sapiens GN=GSTP1 PE=1 SV=2	0.158624
Q13733	AT1A4_HUMAN Sodium/potassium-transporting ATPase subunit alpha-4 OS=Homo sapiens GN=ATP1A4 PE=1 SV=3	0.155834
Q8N456	LRC18_HUMAN Leucine-rich repeat-containing protein 18 OS=Homo sapiens GN=LRRC18 PE=2 SV=2	0.154166
Q96L21	RL10L_HUMAN 60S ribosomal protein L10-like OS=Homo sapiens GN=RPL10L PE=1 SV=3	0.149148
Q6PF15	KLH35_HUMAN Kelch-like protein 35 OS=Homo sapiens GN=KLHL35 PE=1 SV=3	0.146979
Q58FG1	HS904_HUMAN Putative heat shock protein HSP 90-alpha A4 OS=Homo sapiens GN=HSP90AA4P PE=5 SV=1	0.130717
O75955	FLOT1_HUMAN Flotillin-1 OS=Homo sapiens GN=FLOT1 PE=1 SV=3	0.130266
P35244	RFA3_HUMAN Replication protein A 14 kDa subunit OS=Homo sapiens GN=RPA3 PE=1 SV=1	0.130015
Q9HD34	LYRM4_HUMAN LYR motif-containing protein 4 OS=Homo sapiens GN=LYRM4 PE=1 SV=1	0.129804
Q96RY5	CRML_HUMAN Protein cramped-like OS=Homo sapiens GN=CRAMP1 PE=1 SV=3	0.119734
A0A075B759	PAL4E_HUMAN Peptidyl-prolyl cis-trans isomerase A-like 4E OS=Homo sapiens GN=PPIAL4E PE=3 SV=1	0.119148
Q2M2I5	K1C24_HUMAN Keratin, type I cytoskeletal 24 OS=Homo sapiens GN=KRT24 PE=1 SV=1	0.11371
O43150	ASAP2_HUMAN Arf-GAP with SH3 domain, ANK repeat and PH domain-containing protein 2 OS=Homo sapiens GN=ASAP2 PE=1 SV=3	0.0983166
Q15583	TGIF1_HUMAN Homeobox protein TGIF1 OS=Homo sapiens GN=TGIF1 PE=1 SV=3	0.0982008
Q00577	PURA_HUMAN Transcriptional activator protein Pur-alpha OS=Homo sapiens GN=PURA PE=1 SV=2	0.093556
Q6PCB5	RSBNL_HUMAN Round spermatid basic protein 1-like protein OS=Homo sapiens GN=RSBN1L PE=1 SV=2	0.07376
Q8WWF8	CAPSL_HUMAN Calcyphosin-like protein OS=Homo sapiens GN=CAPSL PE=2 SV=4	0.0733254
P13646	K1C13_HUMAN Keratin, type I cytoskeletal 13 OS=Homo sapiens GN=KRT13 PE=1 SV=4	0.0709339
P20648	ATP4A_HUMAN Potassium-transporting ATPase alpha chain 1 OS=Homo sapiens GN=ATP4A PE=2 SV=5	0.0695771
P30504	1C04_HUMAN HLA class I histocompatibility antigen, Cw-4 alpha chain OS=Homo sapiens GN=HLA-C PE=1 SV=1	0.0657726
Q96MC4	C295L_HUMAN CEP295 N-terminal-like protein OS=Homo sapiens GN=CEP295NL PE=2 SV=1	0.0650759
P48741	HSP77_HUMAN Putative heat shock 70 kDa protein 7 OS=Homo sapiens GN=HSPA7 PE=5 SV=2	0.0399336
Q15814	TBCC_HUMAN Tubulin-specific chaperone C OS=Homo sapiens GN=TBCC PE=1 SV=2	0.0368649
Q9UBI1	COMD3_HUMAN COMM domain-containing protein 3 OS=Homo sapiens GN=COMMD3 PE=1 SV=1	0.0307252
Q96AX2	RAB37_HUMAN Ras-related protein Rab-37 OS=Homo sapiens GN=RAB37 PE=1 SV=3	0.028788
Q6UXA7	CF015_HUMAN Uncharacterized protein C6orf15 OS=Homo sapiens GN=C6orf15 PE=2 SV=3	0.0274412
P67809	YBOX1_HUMAN Nuclease-sensitive element-binding protein 1 OS=Homo sapiens GN=YBX1 PE=1 SV=3	0.0247585
Q9NNW5	WDR6_HUMAN WD repeat-containing protein 6 OS=Homo sapiens GN=WDR6 PE=1 SV=1	0.0224681
P18615	NELFE_HUMAN Negative elongation factor E OS=Homo sapiens GN=NELFE PE=1 SV=3	0.00931185
P49407	ARRB1_HUMAN Beta-arrestin-1 OS=Homo sapiens GN=ARRB1 PE=1 SV=2	0.00547911
